# Supplementary material for: Inactivation of cytidine triphosphate synthase 1 prevents fatal auto-immunity in mice
Source: Nat Commun. 2024 Mar 4;15:1982. doi: 10.1038/s41467-024-45805-y (PMC10912214; doi:10.1038/s41467-024-45805-y)
Supplement: Supplementary file 4 — Source Data [file 41467_2024_45805_MOESM4_ESM.zip]

Archive with 28 entries (28 files):
- Source Data_Figure 1.xlsx
- __MACOSX/._Source Data_Figure 1.xlsx
- Source Data_Figure 2.xlsx
- __MACOSX/._Source Data_Figure 2.xlsx
- Source Data_Figure 3.xlsx
- __MACOSX/._Source Data_Figure 3.xlsx
- Source Data_Figure 4.xlsx
- __MACOSX/._Source Data_Figure 4.xlsx
- Source Data_Figure 5.xlsx
- __MACOSX/._Source Data_Figure 5.xlsx
- Source Data_Figure 6.xlsx
- __MACOSX/._Source Data_Figure 6.xlsx
- Source Data_Figure 7.xlsx
- __MACOSX/._Source Data_Figure 7.xlsx
- Source Data_Figure 8.xlsx
- __MACOSX/._Source Data_Figure 8.xlsx
- Source Data_Figure 9.xlsx
- __MACOSX/._Source Data_Figure 9.xlsx
- Source Data_Supp Figure 3.xlsx
- __MACOSX/._Source Data_Supp Figure 3.xlsx
- Source Data_Supp Figure 4.xlsx
- __MACOSX/._Source Data_Supp Figure 4.xlsx
- Source Data_Supp Figure 6.xlsx
- __MACOSX/._Source Data_Supp Figure 6.xlsx
- Source Data_Supp Figure 7.xlsx
- __MACOSX/._Source Data_Supp Figure 7.xlsx
- Source Data_Supp Figure 8.xlsx
- __MACOSX/._Source Data_Supp Figure 8.xlsx
