# Supplementary material for: Inactivation of cytidine triphosphate synthase 1 prevents fatal auto-immunity in mice
Source: Nat Commun. 2024 Mar 4;15:1982. doi: 10.1038/s41467-024-45805-y (PMC10912214; doi:10.1038/s41467-024-45805-y)
Supplement: Supplementary file 4 — Source Data [file 41467_2024_45805_MOESM4_ESM.zip › Source Data_Figure 1.xlsx]

## Sheet: 1d
d. CTPS1 mean px intensity
Ctps1wt/flox	Ctps1ko/ko
235.296	221.682
228.062	225.246
241.482	221.599
231.767
224.334
Unpaired t test with Welch's correction
P value	0.0316
P value summary	*
Significantly different (P < 0.05)?	Yes
One- or two-tailed P value?	Two-tailed
Welch-corrected t, df	t=2,928, df=5,150
