# Supplementary material for: Inactivation of cytidine triphosphate synthase 1 prevents fatal auto-immunity in mice
Source: Nat Commun. 2024 Mar 4;15:1982. doi: 10.1038/s41467-024-45805-y (PMC10912214; doi:10.1038/s41467-024-45805-y)
Supplement: Supplementary file 4 — Source Data [file 41467_2024_45805_MOESM4_ESM.zip › Source Data_Figure 2.xlsx]

## Sheet: 2a
a.weight and blood analysis (while blood cells, lymphocytes, neutrophils, red blood cells, haemoglobin, reticulocytes)
Weight	wt/flox										flox/flox									wt/ko																ko/ko
DAY1	100	100	100	100	100	100	100	100	100	100	100	100	100	100	100	100	100	100	100	100	100	100	100	100	100	100	100	100	100	100	100	100	100	100	100	100	100	100	100	100	100	100	100	100	100	100	100	100	100
DAY4	100.58	99.62	99.14	99.48	93.13	95.67	99.09	99.58	100	102.49	99.97	100.22	99.01	101.11	94.35	97.85	94	99.6	104.44	100.16	96.1	98.2	101.61	96.07	97.69	103.76	98.41	99.12	101.68	101.38	102.78	101.5	103.48	102.35	104.21	94.14	98.22	96.25	100.35	98.37	83.09	97.72	102.48	97.76	98.6	100.5	103.85	100.48	103.78
DAY6	98.02	97.47	100.35	98.59	92.81	100.93	97.27	100.83	101.7	100.41	98.99	100.03	99.34	101.45	101.41	101.54	98.4	99.2	104.44	98.81	95.95	96.08	101.68	94.65	97.69	104.89	82.94	100.88	99.16	98.17	102.78	106.5	105.97	105.63	106.32	91.85	95.07	93.82	100.12	97.67	88.24	82.89	92.15	95.96	94.42	98.49	101.44	95.22	103.78
DAY8	97.56	99.38	97.25	100.59	80.63	96.28	99.09	102.08	100.85	103.32	100.39	102.08	99.7	101.07	100.35	97.85	96	98.8	104.89	100.4	95.28	90.36	103.13	95.77	100	104.51	92.06	105.31	101.68	100.92	107.41	112	113.43	110.33	113.68	85.35	83.27	92.35	95.09	92.4	90.81	85.93	98.35	100.45	94.42	101.01	102.4	96.17	102.7
DAY9	95.12	97.82	98.19	97.03	84.69	94.74	95.91	106.67	105.53	109.54	100.88	99.84	98.2	103.02	96.11	97.85	92.8	100	108	99.05	96.21	84.56	102.47	93.8	98.08	99.62	96.43	102.65	109.24	105.96	110.19	108	106.97	105.63	110	84.08	79.39	92.7	92.46	91.28	82.35	78.33	92.98	104.93	100.93	103.02	95.67	79.9	89.19
DAY11	96.9	96.95	94.77	100.83	87.19	94.43	99.55	106.25	104.68	102.49	101.69	99.78	99.04	103.94	97.53	99.08	98.4	98.39	116.44	96.84	94.83	77.15	100.86	95.69	104.23	101.88	94.44	102.21	109.66	107.34	107.87	108	107.46	107.04	106.32	76.02	65.64	86.28	81.95	83.01	80.51	76.81	89.67	105.83	100	104.02	99.04	77.99	87.03
DAY14	95.51	99.27	97.25	87.58	92.19	97.21	99.09	99.58	97.87	100.41	98.86	101.2	98.02	102.45	100	100.31	102	92.77	109.78	97.31	93.68	81.4	99.8	96.27	105	102.63	92.06	100.44	100	98.62	100.93	109	109.45	105.63	108.95	63.82		79.01	78.08	74.8	82.72	76.43	90.5	88.34	79.53	86.43	99.52	77.99	86.49
Whole blood	wt/flox										flox/flox									wt/ko																ko/ko
DAY1	100	100	100	100	100	100	100	100	100	100	100	100	100	100	100	100	100	100	100	100	100	100	100	100	100	100	100	100	100	100	100	100	100	100	100	100	100	100	100	100	100	100	100	100	100	100	100	100	100
DAY4	115.14	124.6	116	168.68	160.27	166.05	129.11	0	135.56	104.21	94.21	178.56	104.57	112.01	97.03	72.57	137.41	147.02	147.41	152.88	48.08	61.21	203.91	114.18	69.04	97.84	103.66	85.13	65.64	40.5	82.8	81.04	91.41	121.05	77.56	94.99	174.31	115.92	180.65	157.39	89.5	72.59	22.78	84.89	55.47	70.37	94.28	94.27	99.46
DAY8	120.54	76	98.72	153.85	170.39	115.24	149.92	131.83	101.18	112.78	79.14	145.55	117.48	94.51	91.68	67.55	104.42	117.34	115.01	85.71	52.04	33.09	122.76	112.11	64.44	82.39	112.86	106.64	90.89	54.27	97.24	81.52	77.5	74.26	49.86	73.17	163.3	125.08	17.17	74.24	71.93	41.58	33.89	82.86	24.33	70.48	68.05	68.37	66.73
DAY11	35.57	74.1	132.32	113	122.97	116.11	98.86	120.9	92.93	84.42	85.57	124.73	116.48	107.91	66.35	77.95	113.05	79.11	128.25	91.04	95.79	166.54	142.3	102.06	68.32	92.84	96.25	84.07	99.48	59.5	129.3	106.28	77.27	124.08	105.7	55.01	100.46	89.87	18.04	119.7		29.05	27.78	25.57	66.86	93.9	57	84.56	83.18
DAY14	87.57	79.68	92	111.72	50.9	134.92	96.59	91.93	79.08	47.56	77.34	139.71	106.01	79.05	33.86	66.3	56.73	85.16	90.92	146.7	87.36		110.11	137.37	51.26	50.57	52.04		9.71	38.88	61.46	68	85.85	93.75	93.76	57.2		102.73			51.6	38.29	47.7	32.51	39.94	59.47	89.74	89.54	93.71
Lymphocytes	wt/flox										flox/flox									wt/ko																ko/ko
DAY1	100	100	100	100	100	100	100	100	100	100	100	100	100	100	100	100	100	100	100	100	100	100	100	100	100	100	100	100	100	100	100	100	100	100	100	100	100	100	100	100	100	100	100	100	100	100	100	100	100
DAY4	132.5	134.46	125.29	160.48	170.35	182.01	133.4		142.36	103.76	98.41	182.38	112.44	111.53	137.85	67.07	134.81	155.95	202.63	68.54	26.48	33.7	145.19	111.99	65.2	95.53	103.63	62.49	63.95	41	84.66	93.54	94.57	121.24	81.3	56.7	121.83	64.76	119.06	115.43	91.05	73.57	16.03	88.41	55.31	74.42	102.63	100.46	102.69
DAY8	107.86	86.16	104.37	144.32	194.55	75.35	153.28	130.29	102.65	111.99	75.87	147.15	117.61	95.91	134.46	62.88	105.5	120.16	145.34	76.4	52.75	47.62	126.3	107.12	62.71	78.84	120.46	94.09	82.36	58.47	96.7	96.68	79.7	73.56	49.57	63.1	105.28	124.45	23.75	27.66	68.68	33.74	32.15	85.26	24.07	78.89	71.48	73.65	69.43
DAY11		75.85	136.55	112.66	133.01	83.99	95.83	123.92	92.42	86.44	84.66	116.97	109.21	110.86	100.56	73.19	108.49	78.56	160.32	64.04	68.23	160.44	135.56	98.5	63.39	89.22	102.49	76.86	100.1	62.48	137.14	124.26	81.29	130.2	108.65	47.11	83.45	101.76	18.06	108.24		27.93	27.16	20.83	69.47	100.27	54.53	90.76	87.62
DAY14	143.57	82.09	94.71	105.24	154.27	98.73	102.58	94.97	77.38		78.62	137.85	108.56	72	52.4	57.29	55.74	86.53	117.61	93.82	73.93	184.98	107.41	112.36	50.51	45.2	52.13		95	59.39	64.51	85.86	91.39	100.66	100.64	29.77		96.92			39.21	31.3	39.73	31.2	34.07	61.16	88.19	94.61	84.71
Neutrophils	wt/flox										flox/flox									wt/ko																ko/ko
DAY1	100	100	100	100	100	100	100	100	100	100	100	100	100	100	100	100	100	100	100	100	100	100	100	100	100	100	100	100	100	100	100	100	100	100	100	100	100	100	100	100	100	100	100	100	100	100	100	100	100
DAY4	102.48	88.94	80.98		132	113.97	100		91.72	117.99	32.9	158.24	27.9	99.12	40.13	56.59	130	85.21	41.26	345.56	102.31	123.13	254.46	102.3	67.57	83.33	94.48	264.66	77.14	31.82	75.28	47.77	59.35	135.09	51.64			270.5	177.78	261.02	75.23	39.08	58.1	60.71	88.42	62.02	43.88	57.38	86.36
DAY8	117.18	42.04	34.36	265.22	95.5	265.92	103.37	122.48	89.66	110.07	50.22	121.43	108.15	72.65	36.76	69.78	98.89	82.84	54.28	123.33	73.99	24.38	134.82	150.57	61.08	108.33	68.71	199.14	78.1	37.27	139.33	45.09	74.8	99.12	54.92	123.68		145.32		240.68	91.74	91.38	43.58	75	30.53	49.61	39.57	50	61.36
DAY11	31.68	57.08	94.48	91.3	70.5	194.41	46.07	106.2	90.34	79.86	90.04	107.14	126.18	84.71	33.32	75.27	156.67	71.01	52.42	73.33	216.18	159.38	204.46	133.33	80.54	123.96	70.55	154.31	97.14	55.91	71.91	39.73	43.09	117.54	91.8	116.67	109.63	50.36		162.71		35.63	20.67	50.89	102.11	93.8	51.08	30.33	66.67
DAY14	116.98	38.05	80.37	121.74	27	210.61	42.7	59.69	83.45	75.54	75.32	137.36	97.85	96.18	42.84	110.99	28.89	68.64	42.01	161.11	87.86		153.57	143.68	54.59	88.54	55.83	19.83	11.43	32.27	46.07	25	63.41	67.54	60.66			81.29			136.7	70.11	78.77	24.11	135.79	62.79	95.68	44.26	136.36
Red blood cells	wt/flox										flox/flox									wt/ko																ko/ko
DAY1	100	100	100	100	100	100	100	100	100	100	100	100	100	100	100	100	100	100	100	100	100	100	100	100	100	100	100	100	100	100	100	100	100	100	100	100	100	100	100	100	100	100	100	100	100	100	100	100	100
DAY4	96.79	90.82	97.2	93.04	78.23	101.09	87.81		95	96.04	93.04	86.23	99.07	95.78	100.93	103.27	97.41	97.66	97.86	69.59	58.79	61.93	71.56	83.91	94.48	92.21	97.15	93.59	88.87	92.55	90.17	84.52	86.63	92.32	82.6	71.27	71.64	66.05	79.54	79.51	87.17	93.21	103.27	94.1	92.19	97.49	87.66	81.82	81.91
DAY8	87.9	91	91.78	93.75	92.35	104.56	87.72	91.17	89.06	86.52	87.7	108.77	92.36	92.84	101.14	94.13	97.1	87.75	94.71	72.18	76.56	68.77	67.16	69.87	90.65	87.28	97.74	91.35	72.12	71.89	74.48	67.86	81.96	82.21	67.91	67.71	62.81	67.54	53.29	47.83	77.77	80.21	80.27	69.9	41.18	73.26	67.63	64.27	60.16
DAY11	79.42	91.61	89.82	89.82	89.46	102.78	81.94	93.89	86.01	95.29	82.85	104.24	95.16	91.46	98.45	97.02	92.85	82.97	97.03	65.45	65.03	73.33	71.39	76.8	91.3	94.58	101.28	95.72	86.25	81.79	89.89	81.23	92.4	95.22	88.65	59.38	64.35	61.23	45.11	31.68	78.06	81.17	81.52	72.19	60.11	77.61	71.52	58.36	61.69
DAY14	93.69	84.7	91.69	87.23	85.88	91.77	84.16	96.33	93.61	91.52	84.47	103.48	94.51	89.79	87.1	93.65	84.35	92.52	91.46	89.89	92.82		76.66	93.96	82.41	86.19	91.45	64.33	64.73	95.66	90.93	86.81	101.01	89.7	93.86	54.77	50.81	56.32			48.09	62.14	61.41	61.81	47.33	61	57.51	41.18	54.88
Haemogloboin	wt/flox										flox/flox									wt/ko																ko/ko
DAY1	100	100	100	100	100	100	100	100	100	100	100	100	100	100	100	100	100	100	100	100	100	100	100	100	100	100	100	100	100	100	100	100	100	100	100	100	100	100	100	100	100	100	100	100	100	100	100	100	100
DAY4	97.73	91.25	97.39	93.08	76.35	101.33	86.98		93.63	95.57	94.44	85.98	100	96.38	98.62	104.67	96.2	97.44	96.89	76.51	76.87	73.68	79.75	84.87	94.41	92.16	97.35	92.81	88.2	90.63	89.57	84.02	87.8	92.55	82.82	77.12	81.05	75.95	86.18	87.66	87.58	92.9	103.23	93.67	91.46	96.82	86.31	83.23	81.65
DAY8	89.39	91.25	92.81	93.08	92.57	102.67	86.39	88.54	86.62	84.81	94.44	109.35	93.38	92.03	100	94.67	95.57	87.18	92.55	71.81	76.19	68.42	67.09	69.74	91.3	87.58	99.34	92.81	72.67	71.25	74.85	68.05	83.54	83.23	67.48	67.97	63.4	67.72	53.95	48.7	77.12	80	79.35	70.25	43.29	73.89	67.86	65.27	60.76
DAY11	81.06	90.63	89.54	89.31	90.54	99.33	80.47	92.36	84.08	93.67	83.33	103.74	96.32	91.3	99.31	98.67	89.87	82.05	95.03	60.4	66.67	78.29	68.35	73.68	91.93	94.12	103.97	98.04	83.85	79.38	90.18	88.76	97.56	96.89	87.73	58.82	64.05	60.76	44.74	31.17	77.12	79.35	80	73.42	59.15	76.43	73.21	62.87	60.13
DAY14	93.94	88.75	90.2	87.42	87.16	88	81.66	94.27	91.72	91.77	85.19	101.87	98.53	121.74	85.52	94.67	81.01	92.31	89.44	87.92	92.52	47.37	77.22	92.76	84.47	87.58	94.7	66.01	65.84	94.38	91.41	86.98	103.05	92.55	93.87	54.25	50.33	58.23			48.37	62.58	60	60.76	46.95	60.51	55.95	41.32	53.8
Reticulocytes	wt/flox										flox/flox									wt/ko																ko/ko
DAY1	100	100	100	100	100	100	100	100	100	100	100	100	100	100	100	100	100	100	100	100	100	100	100	100	100	100	100	100	100	100	100	100	100	100	100	100	100	100	100	100	100	100	100	100	100	100	100	100	100
DAY4	112.18	170.45	120.73	173.98	169.11	133.61	116.56		188.72	243.81	90.31	124.58	146.35	157.3	129.02	118.05	148.76	134.52	185.28	22.1	28.71	34.02	40.45	116.18	74.48	60.02	99.02	110.9	54.8	83.29	56.42	38.5	194.14	190.54	43.37	52.37	34.28	24.47			63.82	38.86	102.62	44.28	79.64	52.55	50.24	107.77	41.95
DAY8	125.31	182.24	142.34	152.98	219.61	93.02	160.39	246.36	180.75	297.4	114.13	195.38	176.84	133.81	95.91	167.25	153.76	214.1	185.6	11.13	15.65	8.47	12.91	8.57	138.19	36.67	207.12	203.21	35	7.99	38.23	36.95	230.35	229.5	58.81	2.96	6.7	1.95	1.14	6.12	8.05	14.76	8.81	4.12	3.37	5.7	7.42	5.32	3.76
DAY11	105.48	241.67	215.56	175.66	126.68	125.05	165.29	304.08	241.48	348.62	150.36	141.23	203.23	161.49	105.31	184.84	133.77	180.36	202.54	7.69	210.01	325.16	479.85	358.33	133.26	281.41	175.27	192.96	502.24	423.86	511.89	399.84	188.56	229.32	599.16	6.68	9.64	0.65	6.22	4.18	5.1	8.42	8.77	8.04	8	11.76	12.09	17.01	4.83
DAY14	123.16	182.35	205.98	245.76	131.1	131.24	219.71	249.64	202.68	218.8	171.55	136.29	173.36	139.38	89.78	159.11	136.86	152.71	208.67	471.53	328.54	105.33	412.32	356.86	108.19	161.75	147.37	97.02	125.69	461.93	253.79	303.82	155.52	184.21	267.21	11.51	12.92		2.38		44.63	37.7	54.66	14.55	53.17	120.31	80.35	8.6	16.16
2way ANOVA, "Šídák's multiple comparisons test"
Weight
WT + TAM - KO + TAM
day 1	0	-7,476 to 7,476	No	ns	>0,9999
day 4	1.473	-6,003 to 8,949	No	ns	0.9982
day 6	3.066	-4,410 to 10,54	No	ns	0.8877
day 8	5.678	-1,797 to 13,15	No	ns	0.2537
day 9	8.832	1,357 to 16,31	Yes	*	0.011
day 11	14.5	6,133 to 22,86	Yes	****	<0,0001
day 14	17.69	9,175 to 26,21	Yes	****	<0,0001
Lymphocytes
WT + TAM - KO + TAM
day 1	0	-22,18 to 22,18	No	ns	>0,9999
day 4	-2.308	-24,49 to 19,87	No	ns	0.9996
day 8	14.41	-8,023 to 36,84	No	ns	0.3996
day 11	32.44	9,665 to 55,22	Yes	**	0.0015
day 14	33.21	5,567 to 60,85	Yes	*	0.0106
Red blood cells
WT + TAM - KO + TAM
day 1	0	-8,453 to 8,453	No	ns	>0,9999
day 4	-1.586	-10,04 to 6,866	No	ns	0.9927
day 8	9.083	0,6300 to 17,54	Yes	*	0.0289
day 11	16.95	8,399 to 25,50	Yes	****	<0,0001
day 14	31.01	21,04 to 40,98	Yes	****	<0,0001
Haemogloboin
WT + TAM - KO + TAM
day 1	0	-8,274 to 8,274	No	ns	>0,9999
day 4	-1.262	-9,535 to 7,012	No	ns	0.9973
day 8	9	0,7259 to 17,27	Yes	*	0.0261
day 11	17.69	9,316 to 26,05	Yes	****	<0,0001
day 14	29.42	19,81 to 39,04	Yes	****	<0,0001
Reticulocytes
WT + TAM - KO + TAM
day 1	0	-68,29 to 68,29	No	ns	>0,9999
day 4	18.49	-59,84 to 96,82	No	ns	0.9795
day 8	58.55	-9,736 to 126,8	No	ns	0.1289
day 11	249.2	180,1 to 318,2	Yes	****	<0,0001
day 14	207.5	128,1 to 286,8	Yes	****	<0,0001
[truncated: 1 more columns]

## Sheet: 2c
c. villi length
wt/flox	flox/flox	wt/ko	ko/ko
243	351	319	289
302	306	249	313			Unpaired t test
264	344	448	230			P value	<0,0001
287	348	437	300			P value summary	****
269	324	350	287			Significantly different (P < 0.05)?	Yes
264	368	265	239			One- or two-tailed P value?	Two-tailed
281	346	364	223			t, df	t=4,616, df=148
250	370	391	249
277	329	305	229
257	398	360	216
237	350	375	275
279	439	290	276
324	247	297	269
377	421	351	249
359	437	341	283
358	402	325	239
336	423	326	196
343	384	293	254
300	365	394	253
357	397	395	307
323	383	461	257
404	340	503	368
334	360	522	312
303	319	397	298
357	327	391	313
402	276	360	243
384	320	458	191
329	319	340	175
325	286	348	171
289	313	357	172
334	311	366	158
259	366	382	238
334	363	312	193
382	332	406	253
399	335	294	252
375	350	366	207
350	361	394	238
205	337	318	219
286	330	353	205
339	364	445	243
353	350	446	225
348	337	448	235
275	385	398	172
321	311	490	200
260	293	343	236
225	324	449	253
354	316	325	219
323	307	300	290
343	325	415	325
246	421	379	278
		320	197
		380	196
		361	225
		359	279
		371	243
		342	251
		326	238
		334	276
		342	291
		363	265
		356	211
		337	259
		367	326
		367	184
		382	241
		334	189
		324	341
		367	342
		382	321
		399	300
		386	354
		396	132
		386	252
		408	257
		377	290
		407	301
		394	291
		436	223
		554	273
		497	311
		499	245
		489	296
		506	311
		560	283
		472	230
		492	249
		470	274
		469	220
		273	265
		275	285
		246	264
		274	304
		245	352
		240	226
		243	238
		289	213
		216	215
		223	231
		234	319
		228	224

## Sheet: 2d
d. total percentage of B and T cells in peyer patches
B cells			T cells
wt/ko	ko/ko		wt/ko	ko/ko
68.8	69.3		14.5	22.6
69.5	76		17.3	14
63.5	69.7		19.6	15.6
76.6	71.2		18.8	17.7
72.7	75.3		15.7	14.8
75.7	76.6		13.7	12.6
75.3	67.4		13.3	13.6
76.7	78.1		12.2	11.6

## Sheet: 2e
e. percentage of GC-B cells in peyer patches
wt/ko	ko/ko
2.76	0.26
3.84	0.18
4.35	0.4
4.13	0.33
5.08	0.12
2.44	0.15
4.06	0.19
1.28	0.087
Mann Whitney test
P value	0.0002
Exact or approximate P value?	Exact
P value summary	***
Significantly different (P < 0.05)?	Yes
One- or two-tailed P value?	Two-tailed
Sum of ranks in column A,B	100 , 36
Mann-Whitney U	0

## Sheet: 2f
f. percentage of Tfh in peyer patches
wt/ko	ko/ko
4.22	1.94
6.02	2.36
4.2	2.69
5.17	2.85
4.05	2.48
7.94	4.62
8.51	2.96
5.71	3.51
Mann Whitney test
P value	0.0011
Exact or approximate P value?	Exact
P value summary	**
Significantly different (P < 0.05)?	Yes
One- or two-tailed P value?	Two-tailed
Sum of ranks in column A,B	97 , 39
Mann-Whitney U	3

## Sheet: 2h
h. levels of antibody after immunisation in CRE-ERT2 animals
anti-NP IgM				anti-NP IgG1
non-immunised	wt/ko	ko/ko		non-immunised	wt/ko	ko/ko
2309.82	4747.28	449.93		0	105085	44013.9
852.986	5811.37	1374.51		0	104358	84518.8
2888.2	1906.44	1218.84		0	33723.7	15221.9
2311.8	3165.39	1855.26		0	38999.2	15011.1
759.359	1841.98			0
2853.64				0
Mann Whitney test				Mann Whitney test
P value	0.0317			P value	0.3429
Exact or approximate P value?	Exact			Exact or approximate P value?	Exact
P value summary	*			P value summary	ns
Significantly different (P < 0.05)?	Yes			Significantly different (P < 0.05)?	No
One- or two-tailed P value?	Two-tailed			One- or two-tailed P value?	Two-tailed
Sum of ranks in column B,C	34 , 11			Sum of ranks in column B,C	22 , 14
Mann-Whitney U	1			Mann-Whitney U	4

## Sheet: 2i
i. percentage of GC-B and Tfh cells in peyer patches after immunisation in CRE-ERT2 animals
B GC			Tfh
wt/ko	ko/ko		wt/ko	ko/ko
3.78	0.8		6.01	3.28
2.65	0.72		8.32	2.58
2.19	0.59		7.33	4.37
2.43	0.67		7.5	3.66
2.23	0.73		6.13	6.08
3.44			8.42
Mann Whitney test			Mann Whitney test
P value	0.0043		P value	0.0087
Exact or approximate P value?	Exact		Exact or approximate P value?	Exact
P value summary	**		P value summary	**
Significantly different (P < 0.05)?	Yes		Significantly different (P < 0.05)?	Yes
One- or two-tailed P value?	Two-tailed		One- or two-tailed P value?	Two-tailed
Sum of ranks in column A,B	51 , 15		Sum of ranks in column A,B	50 , 16
Mann-Whitney U	0		Mann-Whitney U	1
