# Supplementary material for: Inactivation of cytidine triphosphate synthase 1 prevents fatal auto-immunity in mice
Source: Nat Commun. 2024 Mar 4;15:1982. doi: 10.1038/s41467-024-45805-y (PMC10912214; doi:10.1038/s41467-024-45805-y)
Supplement: Supplementary file 4 — Source Data [file 41467_2024_45805_MOESM4_ESM.zip › Source Data_Figure 3.xlsx]

## Sheet: 3a
a. thymus phenotyping
Thymus nb					DN					DP					SP4					SP8
wt/flox	flox/flox	wt/ko	ko/ko		wt/flox	flox/flox	wt/ko	ko/ko		wt/flox	flox/flox	wt/ko	ko/ko		wt/flox	flox/flox	wt/ko	ko/ko		wt/flox	flox/flox	wt/ko	ko/ko
84	66	104	1.4		2.56	2.73	8.72	12		86.4	87.4	60	0.76		6.88	6.44	20.9	58.9		2.35	1.36	7.08	22.9
140	114	114	2.4		2.2	2.74	3.38	10.2		88.4	89.7	71.5	9.66		6.56	4.45	8.49	51.8		1.06	0.93	0.97	22.9
100	158	54	4		1.7	2.14	6.78	21.9		91.2	88.6	69.3	5.24		4.46	6.16	8.89	48.1		1.06	1.27	1.17	19.1
95.4	108	70	18.9		0.85	0.91	1.07	6.82		89	88	88.8	65		5.71	5.84	5.46	11.2		1.65	1	1.1	6.08
86.4	95.4	75.6	4.5		11.6	2	0.62	7.46		66.9	84	83	28.6		7.01	7.11	9.08	25		1.17	1.14	0.82	28.9
122.4		116.1	9.9		4.8	7.54	3.42	3.66		77.5	74.9	83.5	74.7		8.02	7.38	7.23	9.71		1.51	1.29	2.4	6.12
		43.2	40.8		1.39	1.76	2.35	5.04		88.9	87.6	91	79.1		5.32	5.88	3.16	7.96		1.3	1.66	0.91	3.25
		113.6	6.4		2.04	2.34	2.09	26.4		86.2	85.5	88.3	0.5		6.54	6.61	4.9	41.1		1.83	1.88	1.48	23.3
		134.4	15.2		1.84		1.13	12.4		83.8		87.1	42.7		8.14		6.93	26.8		2.72		1	9.9
		118.4	24				1.25	2.3				84.5	76.9				8.14	11.7				1.06	3.36
		144					1.17	13.8				83.9	5.09				8.96	53.7				1.26	19.1
							1.12	9.69				83.7	50.6				8.32	24.6				1.08	7.15
								3.7					67.5					17.7					4.63
Mann Whitney test					Mann Whitney test					Mann Whitney test					Mann Whitney test					Mann Whitney test
P value	<0,0001				P value	0.0001				P value	<0,0001				P value	<0,0001				P value	<0,0001
Exact or approximate P value?	Exact				Exact or approximate P value?	Exact				Exact or approximate P value?	Exact				Exact or approximate P value?	Exact				Exact or approximate P value?	Exact
P value summary	****				P value summary	***				P value summary	****				P value summary	****				P value summary	****
Significantly different (P < 0.05)?	Yes				Significantly different (P < 0.05)?	Yes				Significantly different (P < 0.05)?	Yes				Significantly different (P < 0.05)?	Yes				Significantly different (P < 0.05)?	Yes
One- or two-tailed P value?	Two-tailed				One- or two-tailed P value?	Two-tailed				One- or two-tailed P value?	Two-tailed				One- or two-tailed P value?	Two-tailed				One- or two-tailed P value?	Two-tailed
Sum of ranks in column C,D	176 , 55				Sum of ranks in column C,D	91 , 234				Sum of ranks in column C,D	223 , 102				Sum of ranks in column C,D	89 , 236				Sum of ranks in column C,D	83 , 242
Mann-Whitney U	0				Mann-Whitney U	13				Mann-Whitney U	11				Mann-Whitney U	11				Mann-Whitney U	5

## Sheet: 3b
b. spleen phenotyping
Spleen nb					B cells					T cells					CD4					CD8					NK
wt/flox	flox/flox	wt/ko	ko/ko		wt/flox	flox/flox	wt/ko	ko/ko		wt/flox	flox/flox	wt/ko	ko/ko		wt/flox	flox/flox	wt/ko	ko/ko		wt/flox	flox/flox	wt/ko	ko/ko		wt/flox	flox/flox	wt/ko	ko/ko
237.35	161.6	131.3	70.7		40.1	38.8	47.5	44.4		24.6	21.1	24.4	29		68.2	65.5	61.5	67.6		22.2	25.4	32.8	27		3.22	2.73	5.38	11.9
161.6	181.8	121.2	116.15		46.8	35.9	41.9	42.9		22.4	21	32.8	31.9		64.7	66.3	65.3	66		28.9	24.4	28.3	27.1		4.89	2.67	8.89	12.2
191.9	146.45	116.15	60.6		37.5	47.7	38.2	43.2		25.4	21.7	31.5	28		58.5	58.5	72.7	67.6		33.3	34	22	27.2		4.43	5.96	22.1	21.1
175	205	141.4	170		41.4	45.5	46.8	49.3		22.5	20.9	25.5	18.9		55.7	53.4	66.4	34.9		36.8	37.9	27.4	51.9		2.71	2.56	14.5	3.94
240	120	125	110		42	48.8	38	51.4		17.3	22.8	15.5			71	49	70.5	48.7		17.2	42.7	15.3	41.9		1.64	6.02	4.42	6.33
200	260	245	160		44.1	25.4	36.7	49.7		17.5	10.3	15.5	22.5		65.9	62.6	73.5	51.3		24.5	17.6	13.2	41.6		2.08	0.41	1.29	1.87
190	280	295	185		36.1	25.3	46.7	47.3		20.7	14.6	13.9	22		49	53.2	53.7	59.4		42.4	29.1	41.4	24		5.08	0.31	0.77	6.09
145	127.5	205	71		45	48.6	56.4	44.5		37.7	36	28.8	19.1		55	51.6	47.8	45.6		39.8	43.2	47.6	48.5				1.43
147.5	147.5	210	117.5		46.6	45.6	44.2	48.4		39.9	37.7	30.3	33.6		51.3	50.5	52.3	52.2		44.3	43.7	44	41.6
130	130	165	115		34.7	45.6	47.6	35.6		47.9	36.2	39.8	33.8		54.2	54	42.1	39.3		41.2	40.4	52.1	52.1
128	228	112.5	132		40.6	52.1	46.1	48.1		41.5	29.3	38.3	36.2		56.3	57.3	55.9	47.9		37.5	35.6	39.9	47.4
136	160	162.5	198		46.3	51.1	45.8	48.7		36.4	35	29.2	34.7		56.9	47.7	55.2	41.3		37.3	47.2	40.2	56.2
248		171	216				43.9	51.2				30.3	40				55.1	45.4				41.3	50.6
		108	255				50.1	52				34.6	33				49.6	51.6				41.1	38.5
		102	198				49.8	59.4				38.5	24.5				48.9	44.2				40.6	49.1
		134	113				52.8	49.7				39	33.8				50.6	43.2				39.4	49.4
		136	142				55.7	54.9				38.1	42.8				53.5	43.9				37.6	46.8
		152										33.7	33.5
		154
															Mann Whitney test					Mann Whitney test					Mann Whitney test
Mann Whitney test					Mann Whitney test					Mann Whitney test					P value	0.0174				P value	0.0384				P value	0.4634
P value	0.4756				P value	0.2857				P value	0.8584				Exact or approximate P value?	Exact				Exact or approximate P value?	Exact				Exact or approximate P value?	Exact
Exact or approximate P value?	Exact				Exact or approximate P value?	Exact				Exact or approximate P value?	Exact				P value summary	*				P value summary	*				P value summary	ns
P value summary	ns				P value summary	ns				P value summary	ns				Significantly different (P < 0.05)?	Yes				Significantly different (P < 0.05)?	Yes				Significantly different (P < 0.05)?	No
Significantly different (P < 0.05)?	No				Significantly different (P < 0.05)?	No				Significantly different (P < 0.05)?	No				One- or two-tailed P value?	Two-tailed				One- or two-tailed P value?	Two-tailed				One- or two-tailed P value?	Two-tailed
One- or two-tailed P value?	Two-tailed				One- or two-tailed P value?	Two-tailed				One- or two-tailed P value?	Two-tailed				Sum of ranks in column C,D	366 , 229				Sum of ranks in column C,D	237,5 , 357,5				Sum of ranks in column C,D	57 , 63
Sum of ranks in column C,D	374,5 , 291,5				Sum of ranks in column C,D	266 , 329				Sum of ranks in column C,D	303 , 292				Mann-Whitney U	76				Mann-Whitney U	84.5				Mann-Whitney U	21
Mann-Whitney U	138.5				Mann-Whitney U	113				Mann-Whitney U	139

## Sheet: 3c
c. T cell proliferation ex vivo
T cell proliferation ex vivo					T cell proliferation ex vivo +4OHT
wt/flox	flox/flox	wt/ko	ko/ko		wt/flox	flox/flox	wt/ko	ko/ko
2.5	2.47	2.52	1.57		2.35	1.81	2.57	1.51
2.8	2.83	2.54	1.56		2.61	1.84	2.43	1.5
2.6	2.48	2.5	1.46		2.43	1.79	2.38	1.41
2.68	2.96	2.76	1.69
2.95	2.36	3.3	1.5
2.77	3.37	2.55	1.51
2.09	2.38	3.41	1.58
					wt/flox-flox
Mann Whitney test					Unpaired t test
P value	0.0006				P value	0.0011
Exact or approximate P value?	Exact				P value summary	**
P value summary	***				Significantly different (P < 0.05)?	Yes
Significantly different (P < 0.05)?	Yes				One- or two-tailed P value?	Two-tailed
One- or two-tailed P value?	Two-tailed				t, df	t=8,307, df=4
Sum of ranks in column C,D	77 , 28
Mann-Whitney U	0				wt-ko/ko-ko
					Unpaired t test
					P value	0.0001
					P value summary	***
					Significantly different (P < 0.05)?	Yes
					One- or two-tailed P value?	Two-tailed
					t, df	t=15,14, df=4

## Sheet: 3d
d. Uncropped blots

## Sheet: 3e
e. B and T cell proliferation ex vivo
B cell proliferation			T cell proliferation
wt/ko	ko/ko		wt/ko	ko/ko
2.81	1.98		3.05	2.15
2.2	2		2.81	2.19
2.29	1.97		2.54	2.32
2.68	1.77		2.85	2.38
Unpaired t test			Unpaired t test
P value	0.0115		P value	0.0034
P value summary	*		P value summary	**
Significantly different (P < 0.05)?	Yes		Significantly different (P < 0.05)?	Yes
One- or two-tailed P value?	Two-tailed		One- or two-tailed P value?	Two-tailed
t, df	t=3,591, df=6		t, df	t=4,682, df=6
