# Supplementary material for: Inactivation of cytidine triphosphate synthase 1 prevents fatal auto-immunity in mice
Source: Nat Commun. 2024 Mar 4;15:1982. doi: 10.1038/s41467-024-45805-y (PMC10912214; doi:10.1038/s41467-024-45805-y)
Supplement: Supplementary file 4 — Source Data [file 41467_2024_45805_MOESM4_ESM.zip › Source Data_Figure 4.xlsx]

## Sheet: 4c
c. blood analysis
red blood cells				haemoglobin				haematocrit
wt/wt	wt/ko	ko/ko		wt/wt	wt/ko	ko/ko		wt/wt	wt/ko	ko/ko
10.32	9.45	1.09		15.6	15.3	2.7		48.5	47	5.8
8.5	9.41	0.87		14.7	15.5	2.3		43.7	46.8	4.8
10.35	8.34	0.64		15.5	14.2	2.1		48.4	43.8	3.8
8.14		1.29		13.5		3.6		41.5		8.6
	WT-ko/ko-ko				WT-ko/ko-ko				WT-ko/ko-ko
	Unpaired t test				Unpaired t test				Unpaired t test
	P value	<0,0001			P value	<0,0001			P value	<0,0001
	P value summary	****			P value summary	****			P value summary	****
	Significantly different (P < 0.05)?	Yes			Significantly different (P < 0.05)?	Yes			Significantly different (P < 0.05)?	Yes
	One- or two-tailed P value?	Two-tailed			One- or two-tailed P value?	Two-tailed			One- or two-tailed P value?	Two-tailed
	t, df	t=23,37, df=5			t, df	t=23,75, df=5			t, df	t=26,76, df=5

## Sheet: 4d
d. Thymus phenotyping
Thymus nb				DP				SP4				SP8
wt/wt	wt/ko	ko/ko		wt/wt	wt/ko	ko/ko		wt/wt	wt/ko	ko/ko		wt/wt	wt/ko	ko/ko
72	92	1.6		86.5	87.3	37		8.19	8.72	44.9		1.19	0.96	7.8
131	73	0.2		84.5	86	0.25		7.03	9.05	71.5		1.33	1.96	18.7
52	154	1.6		87.3	76.2	3.65		6.13	6.12	45.9		1.29	1.13	20
198	54	7.5		84.1	71.4	25		9.14	10.1	32.4		1.35	3.49	24.1
		14.4				67.7				23				3.04
	WT-ko/ko-ko				WT-ko/ko-ko				WT-ko/ko-ko				WT-ko/ko-ko
	Unpaired t test				Unpaired t test				Unpaired t test				Unpaired t test
	P value	0.0026			P value	0.0073			P value	0.007			P value	0.0254
	P value summary	**			P value summary	**			P value summary	**			P value summary	*
	Significantly different (P < 0.05)?	Yes			Significantly different (P < 0.05)?	Yes			Significantly different (P < 0.05)?	Yes			Significantly different (P < 0.05)?	Yes
	One- or two-tailed P value?	Two-tailed			One- or two-tailed P value?	Two-tailed			One- or two-tailed P value?	Two-tailed			One- or two-tailed P value?	Two-tailed
	t, df	t=4,574, df=7			t, df	t=3,731, df=7			t, df	t=3,770, df=7			t, df	t=2,832, df=7

## Sheet: 4e
e. spleen phenotyping
Spleen nb				B cells				T cells				NK				Macrophages				Granulocytes
wt/wt	wt/ko	ko/ko		wt/wt	wt/ko	ko/ko		wt/wt	wt/ko	ko/ko		wt/wt	wt/ko	ko/ko		wt/wt	wt/ko	ko/ko		wt/wt	wt/ko	ko/ko
80	60	30		50.56	33.36	0.9		12.4	15.72	1.48		0.984	1.098	0.162		2.408	2.838	1.614		0.616	0.918	0.252
68	69.6	72		42.16	41.2728	4.5288		11.56	16.63	3.34		1.054	0.94656	0.1008		6.1132	3.6888	35.784		1.6388	1.64256	1.692
73.5	45	53		40.278	19.485	2.4857		17.71	7.65	1.98		1.38915	0.4725	0.2332		0.6174	1.593	1.4416		1.49205	1.845	1.4151
64	75	84		30.464	16.125	7.8204		10.5	4.97	3.12		0.6336	0.81	0.1428		1.8496	5.55	7.4676		1.2608	2.9325	2.2344
		30.8				2.30384				0.22				0.009548				8.47				0.36652
	WT-ko/ko-ko				WT-ko/ko-ko				WT-ko/ko-ko				WT-ko/ko-ko				WT-ko/ko-ko				WT-ko/ko-ko
	Unpaired t test				Unpaired t test				Unpaired t test				Unpaired t test				Unpaired t test				Unpaired t test
	P value	0.5533			P value	0.0029			P value	0.01			P value	0.0008			P value	0.3339			P value	0.2959
	P value summary	ns			P value summary	**			P value summary	**			P value summary	***			P value summary	ns			P value summary	ns
	Significantly different (P < 0.05)?	No			Significantly different (P < 0.05)?	Yes			Significantly different (P < 0.05)?	Yes			Significantly different (P < 0.05)?	Yes			Significantly different (P < 0.05)?	No			Significantly different (P < 0.05)?	No
	One- or two-tailed P value?	Two-tailed			One- or two-tailed P value?	Two-tailed			One- or two-tailed P value?	Two-tailed			One- or two-tailed P value?	Two-tailed			One- or two-tailed P value?	Two-tailed			One- or two-tailed P value?	Two-tailed
	t, df	t=0,6226, df=7			t, df	t=4,471, df=7			t, df	t=3,500, df=7			t, df	t=5,643, df=7			t, df	t=1,038, df=7			t, df	t=1,129, df=7

## Sheet: 4f
f. bone marrow nb
wt/wt	wt/ko	ko/ko
18	10.8	3.6
16.8	15.6	1.2
5.9	7
7.8	10.8	3.3
		0.3
	WT-ko/ko-ko
	Unpaired t test
	P value	0.0036
	P value summary	**
	Significantly different (P < 0.05)?	Yes
	One- or two-tailed P value?	Two-tailed
	t, df	t=4,623, df=6
