# Supplementary material for: Inactivation of cytidine triphosphate synthase 1 prevents fatal auto-immunity in mice
Source: Nat Commun. 2024 Mar 4;15:1982. doi: 10.1038/s41467-024-45805-y (PMC10912214; doi:10.1038/s41467-024-45805-y)
Supplement: Supplementary file 4 — Source Data [file 41467_2024_45805_MOESM4_ESM.zip › Source Data_Figure 5.xlsx]

## Sheet: 5c
c. T cells proliferation
CD4 T cells proliferation					CD8 T cells proliferation
wt/flox	flox/flox	wt/ko	ko/ko		wt/flox	flox/flox	wt/ko	ko/ko
2.16	1.98	1.73	1.3		3.2	3.3	2.8	1.6
2.63	2.76	2.52	1.47		3.52	3.69	3.51	1.71
2.15	2.38	2.31	1.56		3.38	2.86	2.81	1.77
2.77	2.19	2.2	1.99		3.63	3.14	2.79	1.84
2.2	2.66	2.44	1.78		3.61	2.94	3.21	2.07
	2.06	2.46	1.93			2.85	3.61	2.19
			1.58					1.72
			1.31					1.8
			1.5					1.66
			2.07					2.24
			1.88					2.06
		WT-KO/KO-KO					WT-KO/KO-KO
		Mann Whitney test					Mann Whitney test
		P value	0.0031				P value	0.0002
		Exact or approximate P value?	Exact				Exact or approximate P value?	Exact
		P value summary	**				P value summary	***
		Significantly different (P < 0.05)?	Yes				Significantly different (P < 0.05)?	Yes
		One- or two-tailed P value?	Two-tailed				One- or two-tailed P value?	Two-tailed
		Sum of ranks in column C,D	82 , 71				Sum of ranks in column C,D	87 , 66
		Mann-Whitney U	5				Mann-Whitney U	0

## Sheet: 5d
d. Uncropped blots

## Sheet: 5e
e. Proportions of T cells subset after activation in CD4-CRE
Naives				central memory				effector memory
CD4		CD8		CD4		CD8		CD4		CD8
controls	ko/ko	controls	ko/ko	controls	ko/ko	controls	ko/ko	controls	ko/ko	controls	ko/ko
1.5	12.9	2.76	27.3	49.8	77	23.9	68.7	46.3	2.64	69.8	1.41
14.2	13.2	24.5	28.7	62	77.2	43.4	65.2	14.7	2.28	19.1	3.06
13.1	11	16.6	33.8	70.8	85	50.2	58.2	10.1	1.45	23.4	2.48
6.28	17.7	11.9	48	71.3	71.3	43.8	41.7	18.6	8.09	35.6	5.04
3.74	22.9	5.65	26.2	69.2	70.1	40.3	56.8	20	2.36	45.7	1.09
12.9	38.1	11.2	37.2	63.8	48.4	64.8	55.1	16.9	8.61	11.8	2.03
22.4	44.8	10.3	51.8	56.5	38.1	79.3	40.1	15.6	5.66	7.57	0.9
10.6	10.2	4.7	40.9	63.4	74.3	43.3	46.8	22.6	9.99	49.1	2.99
14.7	15.8	16.4	25.3	62.2	71.7	52.7	56.6	15.2	9.73	15.8	14.3
19.7	12.1	15.3	29.2	57.6	75.7	58.5	57.8	15.1	8.56	12	4.33
11	34.6	6.9	21	67.6	51.8	77.3	71	16.8	4.45	13.1	6
Mann Whitney test		Mann Whitney test		Mann Whitney test		Mann Whitney test		Mann Whitney test		Mann Whitney test
P value	0.0847	P value	<0,0001	P value	0.0912	P value	0.5619	P value	<0,0001	P value	<0,0001
Exact or approximate P value?	Exact	Exact or approximate P value?	Exact	Exact or approximate P value?	Exact	Exact or approximate P value?	Exact	Exact or approximate P value?	Exact	Exact or approximate P value?	Exact
P value summary	ns	P value summary	****	P value summary	ns	P value summary	ns	P value summary	****	P value summary	****
Significantly different (P < 0.05)?	No	Significantly different (P < 0.05)?	Yes	Significantly different (P < 0.05)?	No	Significantly different (P < 0.05)?	No	Significantly different (P < 0.05)?	Yes	Significantly different (P < 0.05)?	Yes
One- or two-tailed P value?	Two-tailed	One- or two-tailed P value?	Two-tailed	One- or two-tailed P value?	Two-tailed	One- or two-tailed P value?	Two-tailed	One- or two-tailed P value?	Two-tailed	One- or two-tailed P value?	Two-tailed
Sum of ranks in column A,B	100 , 153	Sum of ranks in column A,B	67 , 186	Sum of ranks in column A,B	100,5 , 152,5	Sum of ranks in column A,B	117 , 136	Sum of ranks in column A,B	187 , 66	Sum of ranks in column A,B	183 , 70
Mann-Whitney U	34	Mann-Whitney U	1	Mann-Whitney U	34.5	Mann-Whitney U	51	Mann-Whitney U	0	Mann-Whitney U	4

## Sheet: 5f
f. representative proliferation
percentage of spleen CD4			CD4 proliferation index			percentage of spleen CD8			CD8 proliferation index
controls	ko/ko		controls	ko/ko		controls	ko/ko		controls	ko/ko
64	61		2.29	1.99		30.3	19.6		3.04	1.69
51.2	61.3		2.37	2.64		23.2	19.9		3.02	1.85
58.7	58.1		2.31	2.72		27.4	34.8		3.33	2.01
57.5	35.4		2.13	2.39		35.6	55.2		3.24	1.98
54.5	38.8		2.4	2.04		26.4	54.5		3.88	1.94
63	45.7		2.44	2.27		23.9	48.3		2.64	1.94
29.2	51.9		2.41	2.99		63.2	43.1		3.01	1.95
27.7	57.1		2.88	3.18		64.7	37.3		3.05	1.99
38.4	56.1		2.8	2.62		56	39.5			2.43
56.9	54.4		2.75	2.99		38.5	40.3		2.97	2.06
58.1	47		2.65	2.92		38.1	49.4		3.01	2.16
58.9	62.1		2.63	2.68		35.7	32.9		2.94	2.34
60.4	54.8					35.8	40.3
61.1	58.2					35.3	37.9
58.9	64.1					36.3	32.6
Mann Whitney test			Mann Whitney test			Mann Whitney test			Mann Whitney test
P value	0.7205		P value	0.4336		P value	0.4544		P value	<0,0001
Exact or approximate P value?	Exact		Exact or approximate P value?	Exact		Exact or approximate P value?	Exact		Exact or approximate P value?	Exact
P value summary	ns		P value summary	ns		P value summary	ns		P value summary	****
Significantly different (P < 0.05)?	No		Significantly different (P < 0.05)?	No		Significantly different (P < 0.05)?	No		Significantly different (P < 0.05)?	Yes
One- or two-tailed P value?	Two-tailed		One- or two-tailed P value?	Two-tailed		One- or two-tailed P value?	Two-tailed		One- or two-tailed P value?	Two-tailed
Sum of ranks in column A,B	241,5 , 223,5		Sum of ranks in column A,B	136 , 164		Sum of ranks in column A,B	214 , 251		Sum of ranks in column A,B	198 , 78
Mann-Whitney U	103.5		Mann-Whitney U	58		Mann-Whitney U	94		Mann-Whitney U	0

## Sheet: 5g
e. Proportions of T cells subset after activation in CD8-CRE
Naives				central memory				effector memory
CD4		CD8		CD4		CD8		CD4		CD8
controls	ko/ko	controls	ko/ko	controls	ko/ko	controls	ko/ko	controls	ko/ko	controls	ko/ko
22.1	14.2	22.8	27	49.8	62.5	50.9	57.4	21.9	18.2	21	9.47
18.7	14.8	26.2	15.5	46.2	59.5	40	54.8	26.5	18.2	22.9	25.7
10.8	17.8	13	30.3	42.3	46.1	52.5	46.9	40.9	29.8	30.2	16.1
19.8	16	23.9	34.6	59.6	60.6	53.2	49.1	17.2	19.9	17.1	12
24.6	15.6	29.3	34.1	55.3	60	47.5	47.7	16.2	20.8	16.8	14.8
32.4	30.7	29.7	43.4	47.6	48.4	45.2	37.8	15.2	15.8	18.4	13
19.1	25.6	21.8	38.5	58.4	51.5	49	41.4	13.5	11.9	18.7	10.8
26.9	24.2	27.8	48.4	49.6	59.7	42	40.2	14	8.33	21.2	4.57
24.6	21.9	21.5	47.1	57.3	55.9	51.5	40.5	8.96	13.7	18.9	5.57
Mann Whitney test		Mann Whitney test		Mann Whitney test		Mann Whitney test		Mann Whitney test		Mann Whitney test
P value	0.3283	P value	0.0078	P value	0.1135	P value	0.5457	P value	0.9132	P value	0.0028
Exact or approximate P value?	Exact	Exact or approximate P value?	Exact	Exact or approximate P value?	Exact	Exact or approximate P value?	Exact	Exact or approximate P value?	Exact	Exact or approximate P value?	Exact
P value summary	ns	P value summary	**	P value summary	ns	P value summary	ns	P value summary	ns	P value summary	**
Significantly different (P < 0.05)?	No	Significantly different (P < 0.05)?	Yes	Significantly different (P < 0.05)?	No	Significantly different (P < 0.05)?	No	Significantly different (P < 0.05)?	No	Significantly different (P < 0.05)?	Yes
One- or two-tailed P value?	Two-tailed	One- or two-tailed P value?	Two-tailed	One- or two-tailed P value?	Two-tailed	One- or two-tailed P value?	Two-tailed	One- or two-tailed P value?	Two-tailed	One- or two-tailed P value?	Two-tailed
Sum of ranks in column A,B	97 , 74	Sum of ranks in column A,B	56 , 115	Sum of ranks in column A,B	67 , 104	Sum of ranks in column A,B	93 , 78	Sum of ranks in column A,B	87 , 84	Sum of ranks in column A,B	118 , 53
Mann-Whitney U	29	Mann-Whitney U	11	Mann-Whitney U	22	Mann-Whitney U	33	Mann-Whitney U	39	Mann-Whitney U	8
