# Supplementary material for: Inactivation of cytidine triphosphate synthase 1 prevents fatal auto-immunity in mice
Source: Nat Commun. 2024 Mar 4;15:1982. doi: 10.1038/s41467-024-45805-y (PMC10912214; doi:10.1038/s41467-024-45805-y)
Supplement: Supplementary file 4 — Source Data [file 41467_2024_45805_MOESM4_ESM.zip › Source Data_Figure 6.xlsx]

## Sheet: 6a
a. Uncropped blots

## Sheet: 6b
b. T cell proliferation in CTPS2ko
control	ko/ko
2.46	2.35
3	2.99
2.81	2.75
2.01	2.35
2.28	2.51
	2.32
Mann Whitney test
P value	0.8939
Exact or approximate P value?	Exact
P value summary	ns
Significantly different (P < 0.05)?	No
One- or two-tailed P value?	Two-tailed
Sum of ranks in column A,B	29 , 37
Mann-Whitney U	14

## Sheet: 6c
c. B cell proliferation in CTPS2ko
control	ko/ko
1.58	1.17
1.11	1.3

## Sheet: 6d
d. spleen phenotyping
Spleen nb					B cells					T cells					CD4					CD8					NK
wt	CTPS1 KO	CTSP2 KO	Double KO		wt	CTPS1 KO	CTSP2 KO	Double KO		wt	CTPS1 KO	CTSP2 KO	Double KO		wt	CTPS1 KO	CTSP2 KO	Double KO		wt	CTPS1 KO	CTSP2 KO	Double KO		wt	CTPS1 KO	CTSP2 KO	Double KO
60	78	145	90		47.3	53.1	55.5	52		41.8	36.2	32.8	31.4		62	57.5	55.1	64.9		36	39.7	40.1	32.2		36	24.8	23.4	36.9
60	54.4	115	37.6		47.3	53.1	45.6	57.5		39	28.3	45.8	25.9		54.2	58.1	57.3	68.6		43.1	38.3	40.6	28		33.6	28.6	25	51
68	65.5	60.8	60		50.6	56.1	49.6	63.8		29.3	28.5	31.1	22.6		53.8	54.7	57.4	51.2		43	35.4	38.5	32.5		17.6	22.6	19.8	23.3
82.5	60.9	51.2	42		52.7	49.9	51.9	61.3		36	39.2	32.4	20.8		50.6	57	61.2	65		37.4	39.7	36.5	31.5		18.3	27.4	31.1	22.4
57	70	73	55		49.6	49.7	52.7	52.9		39.2	28.2	35.6	18.9		58.8	52.5	49.4	57.3		38.6	42.8	40.7	34.1		13.8	21.1	24.9	4.55
82.5	84	53.4	77		48	46.7	53.8	35.3		32	30.9	31.9	17.8		55	58.3	60.9	64.1		39.1	38.9	36.6	26.4		11.8	32.8	15.6	20.6
90		133			46		43.2			30.8		33.4			58.5		62.5			35.6		35			8.88		27.6
80.5		54			41.4		48.5			27		34.6			62.1		54.8			33.5		41.2			28.8		45
		72					45.1					38.1					57.7					38.7					45.3
												CTPS2/DKO			WT/DKO					WT/DKO
												Unpaired t test			Unpaired t test					Unpaired t test
												P value	0.0003		P value	0.1013				P value	0.001
												P value summary	***		P value summary	ns				P value summary	**
												Significantly different (P < 0.05)?	Yes		Significantly different (P < 0.05)?	No				Significantly different (P < 0.05)?	Yes
												One- or two-tailed P value?	Two-tailed		One- or two-tailed P value?	Two-tailed				One- or two-tailed P value?	Two-tailed
												t, df	t=4,863, df=13		t, df	t=1,775, df=12				t, df	t=4,293, df=12
											CTPS1/DKO
											Unpaired t test
											P value	0.0097
											P value summary	**
											Significantly different (P < 0.05)?	Yes
											One- or two-tailed P value?	Two-tailed
											t, df	t=3,184, df=10

## Sheet: 6e
e. Uncropped blots

## Sheet: 6f
f. T cells proliferation
CD4 T cells proliferation					CD8 T cells proliferation
wt	CTPS1 KO	CTSP2 KO	Double KO		wt	CTPS1 KO	CTSP2 KO	Double KO
2.6	1.67	2.51	1.18		3.63	1.92	3.44	1.91
2.45	2	2.56	1.28		3.44	2.21	3.58	1.27
2.63	1.67	3	1.51		3.59	1.89	3.89	1.85
2.18	1.59	2.26	1.05		3.39	1.58	3.07	1.97
2.83	1.96	2.6	1.15		3.78	1.92	2.62	1.57
2.17		3.09			3.45		3.74
2.67		3.09			3.34		3.63
CTPS1/WT					CTPS1/WT
Unpaired t test					Unpaired t test
P value	0.0003				P value	<0,0001
P value summary	***				P value summary	****
Significantly different (P < 0.05)?	Yes				Significantly different (P < 0.05)?	Yes
One- or two-tailed P value?	Two-tailed				One- or two-tailed P value?	Two-tailed
t, df	t=5,442, df=10				t, df	t=14,84, df=10
CTPS2/WT					CTPS2/WT
Unpaired t test					Unpaired t test
P value	0.1742				P value	0.6074
P value summary	ns				P value summary	ns
Significantly different (P < 0.05)?	No				Significantly different (P < 0.05)?	No
One- or two-tailed P value?	Two-tailed				One- or two-tailed P value?	Two-tailed
t, df	t=1,444, df=12				t, df	t=0,5276, df=12
DKO/WT					DKO/WT
Unpaired t test					Unpaired t test
P value	<0,0001				P value	<0,0001
P value summary	****				P value summary	****
Significantly different (P < 0.05)?	Yes				Significantly different (P < 0.05)?	Yes
One- or two-tailed P value?	Two-tailed				One- or two-tailed P value?	Two-tailed
t, df	t=9,697, df=10				t, df	t=13,98, df=10
CTPS1/CTPS2					CTPS1/CTPS2
Unpaired t test					Unpaired t test
P value	0.0002				P value	<0,0001
P value summary	***				P value summary	****
Significantly different (P < 0.05)?	Yes				Significantly different (P < 0.05)?	Yes
One- or two-tailed P value?	Two-tailed				One- or two-tailed P value?	Two-tailed
t, df	t=5,791, df=10				t, df	t=7,053, df=10
DKO/CTPS1					DKO/CTPS1
Unpaired t test					Unpaired t test
P value	0.0015				P value	0.2808
P value summary	**				P value summary	ns
Significantly different (P < 0.05)?	Yes				Significantly different (P < 0.05)?	No
One- or two-tailed P value?	Two-tailed				One- or two-tailed P value?	Two-tailed
t, df	t=4,742, df=8				t, df	t=1,157, df=8
DKO/CTPS2					DKO/CTPS2
Unpaired t test					Unpaired t test
P value	<0,0001				P value	<0,0001
P value summary	****				P value summary	****
Significantly different (P < 0.05)?	Yes				Significantly different (P < 0.05)?	Yes
One- or two-tailed P value?	Two-tailed				One- or two-tailed P value?	Two-tailed
t, df	t=9,211, df=10				t, df	t=7,551, df=10
