# Supplementary material for: Inactivation of cytidine triphosphate synthase 1 prevents fatal auto-immunity in mice
Source: Nat Commun. 2024 Mar 4;15:1982. doi: 10.1038/s41467-024-45805-y (PMC10912214; doi:10.1038/s41467-024-45805-y)
Supplement: Supplementary file 4 — Source Data [file 41467_2024_45805_MOESM4_ESM.zip › Source Data_Figure 7.xlsx]

## Sheet: 7a
a. survival
Days	CD4-CTPS1KO/Scurfy(n=11)	CD4-CTPS1WT/Scurfy (n=12)	CD4-CTPS1KO/WT (n=11)
84	0
46	0
43	0					Log-rank (Mantel-Cox) test (recommended)
74	0					Chi square	39.45
63	0					df	2
70	0					P value	<0,0001
21	0					P value summary	****
21	0					Are the survival curves sig different?	Yes
87	0
42	0
42	0
32		1
31		1
23		1
36		1
24		1
22		1
24		1
31		1
26		1
25		1
25		1
20		1
50			0
21			0
31			0
31			0
74			0
43			0
86			0
39			0
84			0
42			0
63			0

## Sheet: 7b
b. weight
	CTPS1WT/ Scurfy WT										CTPS1WT/ Scurfy MUT										CTPS1 KO/ SCURFY MUT
20-25 days	9.4	9	13.4	11	11.1	11.5	14.2	5.8	7.5		9.3	8.3	8.4	7.9	5.3	6.7	8.2	5.3	6.3	6.1	9.7	9.3	4.6	8.4	10	8.9
40-50 days	19.8	20	23.8	14.8	15.2	16.9	11.7														16	16.96	13.95	10.65	11.9	14.9
60-75 days	21.9	22.2	22.95	21.31	24.8	24															15.55	18.8	14	16.2	11.7	10

## Sheet: 7e
e. T cells proliferation
CTPS1 WT/SCURFY WT= WT	CTPS1 KO/SCURFY WT	CTPS1 KO/ SCURFY mut= rescue
2.9	1.41	1.17
2.91	2.13	1.16
3.17	2.09	1.84
		1.79
		1.94
		1.82
	CTPS1KO/ WT
	Unpaired t test
	P value	0.0111
	P value summary	*
	Significantly different (P < 0.05)?	Yes
	One- or two-tailed P value?	Two-tailed
	t, df	t=4,471, df=4
		Rescue/WT
		Unpaired t test
		P value	0.0004
		P value summary	***
		Significantly different (P < 0.05)?	Yes
		One- or two-tailed P value?	Two-tailed
		t, df	t=6,228, df=7

## Sheet: 7g
g. blood analysis
CTPS1WT/ Scurfy WT	: control
CTPS1WT/ Scurfy MUT	: Scurfy
CTPS1 KO/ SCURFY MUT	: Rescue
red blood cells			haemoglobin			whole blood cells			lymphocytes			monocytes			neutrophils
Control	Scurfy	Rescue	Control	Scurfy	Rescue	Control	Scurfy	Rescue	Control	Scurfy	Rescue	Control	Scurfy	Rescue	Control	Scurfy	Rescue
6.32	3.56	6.98	9.6	5.6	10.1	5.88	6.15	5.55	67.7	65.9	61.1	0.9	13.1	1.4	29.2	14.7	31.4
6.39	3.43	6.54	9.2	5.6	9.4	6.54	7.86	7.1	82.4	61	82.3	0.9	19.8	2.5	13.3	11.9	12.5
10.4	3.47	5.63	16.2	5.2	7.8	9.96	2.11	11.14	87.7	62.1	36.3	0.2	16.1	8.8	10.5	18.5	47.8
10.44	4.35	8.42	16.5	5.4	12.5	7.61	2.81	3.93	87.4	46.6	52.9	0.3	16	9.9	11.1	34.6	33.1
8.99	5.05	5.55	14	6.7	8.9	7.32	3.03	7.45	78.7	51.5	56.6	0.8	22.8	9.7	17.7	22.4	28.3
8.7	3.48	8.08	13.9	4.4	12	5.33	4.22	3.1	73	55.2	85.2	1.9	10.2	2.3	21.5	29.1	10.2
9.2	1.71	7.24	14.8	2.4	10.9	7.15	6.86	2.61	80.8	64.4	81.6	1.7	14	1.9	16.1	17.2	9.6
9.79	5.66	6.74	15.6	7.6	9.8	6.64	4.1	7.3	86.3	78	75.5	0.6	10.5	2.6	11.4	9.5	17.4
8.73	2.67		13.6	3.7		4.77	2.11		84.5	57.3		1.3	10.9		11.7	29
7.24	3.72		9.6	5.3		5.3	5.63		87.9	65.7		1.1	18.5		9.3	13.7
8.99			13.6			8.06			77.7			1.1			17.6
7.7			11.5			2.7			78.5			1.5			17.8
6.5			9.7			3.05			76.1			2.6			18.4
9.06			14			5.9			76.8			2.4			17.4
9.45			13.5			9.35			70.5			0.9			26.2
Scurfy/control
Unpaired t test			Unpaired t test			Unpaired t test			Unpaired t test			Unpaired t test			Unpaired t test
P value	<0,0001		P value	<0,0001		P value	0.033		P value	<0,0001		P value	<0,0001		P value	0.2349
P value summary	****		P value summary	****		P value summary	*		P value summary	****		P value summary	****		P value summary	ns
Significantly different (P < 0.05)?	Yes		Significantly different (P < 0.05)?	Yes		Significantly different (P < 0.05)?	Yes		Significantly different (P < 0.05)?	Yes		Significantly different (P < 0.05)?	Yes		Significantly different (P < 0.05)?	No
One- or two-tailed P value?	Two-tailed		One- or two-tailed P value?	Two-tailed		One- or two-tailed P value?	Two-tailed		One- or two-tailed P value?	Two-tailed		One- or two-tailed P value?	Two-tailed		One- or two-tailed P value?	Two-tailed
t, df	t=9,174, df=23		t, df	t=8,931, df=23		t, df	t=2,268, df=23		t, df	t=6,278, df=23		t, df	t=12,61, df=23		t, df	t=1,220, df=23
Rescue/control
Unpaired t test			Unpaired t test			Unpaired t test			Unpaired t test			Unpaired t test			Unpaired t test
P value	0.0082		P value	0.0082		P value	0.7355		P value	0.0141		P value	0.0014		P value	0.088
P value summary	**		P value summary	**		P value summary	ns		P value summary	*		P value summary	**		P value summary	ns
Significantly different (P < 0.05)?	Yes		Significantly different (P < 0.05)?	Yes		Significantly different (P < 0.05)?	No		Significantly different (P < 0.05)?	Yes		Significantly different (P < 0.05)?	Yes		Significantly different (P < 0.05)?	No
One- or two-tailed P value?	Two-tailed		One- or two-tailed P value?	Two-tailed		One- or two-tailed P value?	Two-tailed		One- or two-tailed P value?	Two-tailed		One- or two-tailed P value?	Two-tailed		One- or two-tailed P value?	Two-tailed
t, df	t=2,918, df=21		t, df	t=2,917, df=21		t, df	t=0,3423, df=21		t, df	t=2,679, df=21		t, df	t=3,681, df=21		t, df	t=1,789, df=21
Scurfy/rescue
Unpaired t test			Unpaired t test			Unpaired t test			Unpaired t test			Unpaired t test			Unpaired t test
P value	<0,0001		P value	<0,0001		P value	0.1992		P value	0.3819		P value	<0,0001		P value	0.4849
P value summary	****		P value summary	****		P value summary	ns		P value summary	ns		P value summary	****		P value summary	ns
Significantly different (P < 0.05)?	Yes		Significantly different (P < 0.05)?	Yes		Significantly different (P < 0.05)?	No		Significantly different (P < 0.05)?	No		Significantly different (P < 0.05)?	Yes		Significantly different (P < 0.05)?	No
One- or two-tailed P value?	Two-tailed		One- or two-tailed P value?	Two-tailed		One- or two-tailed P value?	Two-tailed		One- or two-tailed P value?	Two-tailed		One- or two-tailed P value?	Two-tailed		One- or two-tailed P value?	Two-tailed
t, df	t=6,213, df=16		t, df	t=6,969, df=16		t, df	t=1,339, df=16		t, df	t=0,8992, df=16		t, df	t=5,337, df=16		t, df	t=0,7151, df=16

## Sheet: 7h
h. Thymus phenotyping
CTPS1WT/ Scurfy WT	: control
CTPS1WT/ Scurfy MUT	: Scurfy
CTPS1 KO/ SCURFY MUT	: Rescue
	Thymus nb
	Control									Scurfy											Rescue
20-25 days	177.26	157.72	159	170	192	266	180	204	222	33.06	21.93	21.6	10	2.6	9.8	8.4	12	9	36	57.75	184.5	202.25	108	200
40-50 days	114	195	175	184	208	116															56.4	36	44.5	29.5	40	72
60-75 days	150	150	175	107	140	163.5	125														55	32.5	39.44	56.5	57
	DP			SP4			SP8
	Control	Scurfy	Rescue	Control	Scurfy	Rescue	Control	Scurfy	Rescue
	95	2.1	94.1	3.06	68.7	3.75	0.43	15.4	0.59
	95.2	4.99	92.8	2.97	68	4.24	0.47	23.5	0.87
	90.8	1.3	86.6	6.39	65.6	9.57	1.19	21.2	2.31
	82.9	1.31	87.1	7.57	60.5	9.19	1.45	29.3	2.16
	90.6	0.51	86.2	6.59	66.1	8.94	1.49	30.9	2.34
	85		85.1	10.4		4.21	0.93	29.5	3.34
	92.8		86.7	4.24		5.84	1.46		2.99
	88.8		89.4	7.1		7.83	1.75		1.13
	88.1		88.3	7.17		8.09	2.2		1.11
	90.4			5.89			1.47
	81.6			7.54			1.66
	89.4			8.13			1.2
	81.1			11.3			1.49
	84.4			9.81			2.39
	83.3			9.8			2.6
	87.3			6.38			1.55
	83.6			7.78			2.07

## Sheet: 7i
e. spleen phenotyping
CTPS1WT/ Scurfy WT	: control
CTPS1WT/ Scurfy MUT	: Scurfy
CTPS1 KO/ SCURFY MUT	: Rescue
Spleen nb
	Control									Scurfy											Rescue
20-25 days	96.29	55.34	52	80	96	81	160	41.65	77	43.83	71.56	60	75	67	117	135	145	95	80.5	77	78.38	72.07	89	106
40-50 days	38.4	46.4	67.5	47.5	45	135	38														100	92	60	85	190	190
60-75 days	105	100	99	57.5	46.7	70															115	58.5	70	137.2	47	37
	B cells			T cells			NK			Macrophages			Neutrophils
	Control	Scurfy	Rescue	Control	Scurfy	Rescue	Control	Scurfy	Rescue	Control	Scurfy	Rescue	Control	Scurfy	Rescue
	78.3	10.4	70.8	5.46	48.1	5.04	13.4	0.73	7.28	37.7	41.9	41.3	2.44	2.61	3.7
	76	16.3	71.8	6.65	43.5	4.73	14	0.71	8.7	39.2	42.4	36.5	4.32	3.17	5.27
	51.5	17.2	29.9	30.8	37.3	21.6	26.7	1.63	3.4	11	40.6	38.3	1.11	6.47	2.15
	53.1	18.6	31	32	44.5	17	30.1	0.5	1.66	12.6		10.9	0.79	16.9	6.38
	54.1	14.9	24.3	29.7	43	25.5	33	1.06	1.12	12		5.61	9.17	1.36	2.71
	52	10.1	15	27.8	35.4	27.6	17	1.04	4.13	13.1		8.86	8.33	7.51	15.7
	51.7		21	21.7		31.6	13.7	0.47	4.82	17.7		21	10.2	24	15.8
	51.1		21.1	26.2		14.8	21.6	1.59	2.01	8.71		18.2	4	2.66	19
	49.2		31.3	27.7		16	14.9		3.55	6.48		16.1	2.14		8.67
	58.5		65	14.8		15.2	15.3		2.12	9.21		14.4	3.88		4.95
	54.4		64	17.2		14.6	13.8			26.3			10.3
	55			12.3			4.68						7.92
	56.2			27.2			8.59						7.26
	65			17.4			2.62						6.2
	54			18.2			3.05						6.66
	59.5			15.6
	54.1			20.7
	54.6			16.9
				Rescue/control			Rescue/control			Rescue/control			Rescue/control
				Unpaired t test			Unpaired t test			Unpaired t test			Unpaired t test
				P value	0.3703		P value	0.0008		P value	0.5234		P value	0.1511
				P value summary	ns		P value summary	***		P value summary	ns		P value summary	ns
				Significantly different (P < 0.05)?	No		Significantly different (P < 0.05)?	Yes		Significantly different (P < 0.05)?	No		Significantly different (P < 0.05)?	No
				One- or two-tailed P value?	Two-tailed		One- or two-tailed P value?	Two-tailed		One- or two-tailed P value?	Two-tailed		One- or two-tailed P value?	Two-tailed
				t, df	t=0,9110, df=27		t, df	t=3,878, df=23		t, df	t=0,6501, df=19		t, df	t=1,485, df=23
	Rescue/Scurfy			Rescue/Scurfy			Rescue/Scurfy			Rescue/Scurfy			Rescue/Scurfy
	Unpaired t test			Unpaired t test			Unpaired t test			Unpaired t test			Unpaired t test
	P value	0.0142		P value	<0,0001		P value	0.0049		P value	0.0224		P value	0.9188
	P value summary	*		P value summary	****		P value summary	**		P value summary	*		P value summary	ns
	Significantly different (P < 0.05)?	Yes		Significantly different (P < 0.05)?	Yes		Significantly different (P < 0.05)?	Yes		Significantly different (P < 0.05)?	Yes		Significantly different (P < 0.05)?	No
	One- or two-tailed P value?	Two-tailed		One- or two-tailed P value?	Two-tailed		One- or two-tailed P value?	Two-tailed		One- or two-tailed P value?	Two-tailed		One- or two-tailed P value?	Two-tailed
	t, df	t=2,775, df=15		t, df	t=6,431, df=15		t, df	t=3,263, df=16		t, df	t=2,656, df=11		t, df	t=0,1036, df=16
