# Supplementary material for: Inactivation of cytidine triphosphate synthase 1 prevents fatal auto-immunity in mice
Source: Nat Commun. 2024 Mar 4;15:1982. doi: 10.1038/s41467-024-45805-y (PMC10912214; doi:10.1038/s41467-024-45805-y)
Supplement: Supplementary file 4 — Source Data [file 41467_2024_45805_MOESM4_ESM.zip › Source Data_Figure 8.xlsx]

## Sheet: 8a
a. survival
Days	Tretead-Scurfy-Male (n=26)	Scurfy-Male (n=8)
38	1
39	1
40	0					Log-rank (Mantel-Cox) test
41	0					Chi square	19
42	1					df	1
43	0					P value	<0,0001
44	0					P value summary	****
45	0					Are the survival curves sig different?	Yes
46	1
47	0
48	0
49	0
50	0
51	1
52	0
53	0
54	0
55	0
56	0
57	0
58	0
59	0
10		0
11		0
12		0
13		0
14		1
15		1
16		0
17		1
18		0
19		1
20		0
21		1
22		0
23		1
24		1
25		0
26		0
27		1
28		0
29		1

## Sheet: 8c
c. weight
Days	Treated females										Treated males
10	4	5.4	5.2	5.2	5.4	5.6	5.2	6.4			6.4	6.1	6.4	5	5.2	6	5.2	5.7	5.7	4.9	5.8	5.3	5.9	6	6.8	6.3	6.1
11	4.4	5.8	5.4	5.5	5.8	6	5.5	6.9			6.9	6.6	6.9	5.1	5.6	6.1	5.5	6	6.3	5.1	6.1	5.6	6.4	6.4	7	6.7	6.3
12	4.8	6.1	5.8	6.1	6.1	6.6	6.1	7			7.3	7	7.3	5.1	5.9	6.6	5.6	6.1	6.7	5.8	6.5	6.3	7	6.2	6.9	6.6	6.2
13	5.1	6.4	5.9	6.6	6.4	7.3	6.6	7.1			7.9	7.4	7.6	4.8	5.8	6.8	5.9	6.3	7.2	6.3	7.1	7	7.1	6.4	7.3	7	6.4
14	5.4	6.7	6	6.9	6.6	7.5	6.9	7.3	5.7		8	7.4	7.8	4.6	5.9	6.8	6.1	6.3	7.6	6.5	7.3	7.3	7.3	6.5	7	7.1	6.7
15
16
17	5.8	7.3	6.7	7.4	7.2	8.2	7.4	7.6	7.1	6.5	8.2	6.9	7.9		6.2	6.4	6.1	6.8	8	7	7.7	7.5	7.4	6.7		7	6.8	7.1	7.1	7.4	7.3	7.1
18			7.2	7.8	7.5	8.5	7.8	8.1	7.3	6.7					5.4	6.4	6.5	6.8		6.9	8.1	7.8	7.2	6.6		6.8	6.8	7.2	7	7.2	7.3	6.9
19	6	7.7	7.7	8	8	8.9	8	9	7.6	6.7	7.9	6.8	8.1		5.3	6	6.7	6.9		7.2	8.1	7.9	7	6.9		6.8	6.6	7.3	6.7	7.1	7.3	6.8
20	6.2	8	8.1	8.4	8.6	9.5	8.4		8.1	7.1	8	6.7	8.3		5.3	6.2	6.7	7		7.3	8.2	7.8	6.6					7.2	6.7	7.4	7.3	6.8
21	6.5	8.3	8.4	8.7	9.1	10	8.7		8.3	7.2	8	6.5	8.4		5.3	6.3	6.6	6.9		7.2	8	8	6.7					7.2	6.3	7.1	7	6.5
22
23
24	6.8	9.7	9.3	8.8	10.5	11.5	8.8	12.3			7.8	6.5	7.8			6.3	6.3	6.4		6.4	8.1	7.1	6.2	6.4		7.9	7
25	7.3	10.8	10.1	10	11.4	11.9	10	12.8	10	8.6	8.2	6.6	8.4			6.2	6.5	6.5		6.6	7.9	7.1	6.1	6.7		8	6.9	6.1	6.6	6.8	6.2
26	7.9	11.8	10.3	10.5	12	13.1	10.5	13.2	11.1	9.8	8.6	7.1	8.5			6	6.4	6.4		6.7	8	7.3	6.3	6.6		8.1	7	6	6.8	6.5	6
27	8.2	12.6	11.2	10.6	12.9	13.5	10.6	14	12	10.5	9	7.6	8.9			6.4	7.1	6.8		6.7	7.5	7.1	6.4	6.8		8.5	7.3	5.5	7.4	5.6	5.4
28	8.7	13	11.8	11.5	13.3	13.9	11.5	14.7	12.7	11.1	9.5	7.6	9.2			6.5	6.8	6.7		6.6	6.6	7.2	6.5	6.6		8.3	7		7.1	5.4	6
29
30
31	8.5	14.6	13	13	15.1	16.2	13		13	13.1	9.4	7.7	9.4			6.5	6.8	6.6		6.4		7.6	6.7						8.9		7
32	8.9		13.5	13.8	15.3	16.4	13.8	17	13.7	13.2	10.1	7.9	9.4			6.7	6.7	7		7.2		7.5	6.9	7.4		8.3	7.6		9.4		8
33	10.9		13.8	14.1	15.4	16.7	14.1	17.4	15.3	13.9	10.1	8.2	10			7	6.3	6.8		6.9		7.9	6.9	7.5		8.5	5.3		9.7		7.9
34	11.7		14.4		15.9			17.4	16	14.1	10.1	8.1	10.9			7.1		7.3						7.9		8.5	8.5		9.7		8.1
35	12.4		15		17			17.5	16.6	15.1	10	7.9	11.2			7.2		6.8						7.7		8.6	8.4		9.8		8.5
36
37
38	14.1		15.9	15.5	16.6		15.5	18.1	17.3	15.4		5.8	11.2			7.9		6.7		7.1		7.7	7	8.1		8.6	8.4		11.3		9.4
39	14.2		16.2	15.7	17		15.7	18.1	17.9	15.7			11.1			8.3		6.9		6.9		7.9	7	8.6		8.8	8.7		11.7		9.8
40	15		16.2	16.6	17.1		16.6	18.3	18.4	16.6			11.7			7.7		6.9		6.4		7.9	6.8	8.7		8.7	8.7		11.7		10.1
41	15.3		16.6	16.9	17.3		16.9	18.5	19.3	16.9			11.2			8.1		7.2		6.2		8.2		8.7		8.6	8.6		11.4		11
42	16		16.7	17.7	17.3		17.7	18.9	19.2	16.7			11.5			8.1		7.5		6.3		9.2		9.3		8.6	8.5		10.9		10.9
43
44
45	15.6		16.7		17.1			19	19	16.6			10.7			8.2		7.2						8.9		9.2	8.9		12.3		11.8
46	16.6		16.9	18	17.6		18	19.2	19.7	17.3			10.9			8.8		7.6				7.8		9		8.6	9.1		12.5		12.3
47	17.5		17	18.3	17.5		18.3	19.9	19.5	16.9			11.3			8.6		7.4				8.9		9.1		9.4	9.3		12.4		12.5
48	18.1		16.7	17.8	17.5		17.8	20	20	17.8			11.2			8.5		7.4				9.2		9.2		9.3	9.8		12.9		13
49	17.3		16.4	18.7	17.9		18.7	19.6	20.9	18.2			11			8.9		7.3				9.4		9.6		9	9.7		12.5		13.4
50
51
52	18.1		17	19	17.3		19	20.1		17.7			11.1			8.7						9.7		9.2		8.1	9.8		12.3		12.4
53	19.1		17.4	19.1	17.9		19.1	20.7		18.6			11.4			9.5						8.9		9.3		8.3	9.9		12.6		13.2
54			17	19.3	18		19.3	20.5		18.9						9.7						9.6		9.6					12.6		13.4
55			17.2	19.6	18.2		19.6	21.7		19.1						9.4						9.8		9.3					13.2		13.7
56					18		20.6	22.1		19.8						9.3						10		9.6					13.2		13.6

## Sheet: 8e
e. Blood phenotyping
females scurfy wt/mut	: control
Vehicle treated males Scurfy MUT	: Vehicle
DRUG treated males Scurfy MUT	: Drug
red blood cells			haemoglobin			heamatocrit			whole blood cells			lymphocytes			monocytes			neutrophils
Control	Vehicle	Drug	Control	Vehicle	Drug	Control	Vehicle	Drug	Control	Vehicle	Drug	Control	Vehicle	Drug	Control	Vehicle	Drug	Control	Vehicle	Drug
6.35	2.67	7.27	9.8	3.7	11.5	30.5	13.8	35.4	4.77	2.11	14.73	71.7	57.3	27.2	1	10.9	9.2	26.3	29	61.4
7.95	3.47	5.3	13.4	5.2	8.9	42.3	18.7	27.7	7.11	2.11	8.06	70.9	62.1	28.3	1.7	16.1	4.7	22.8	18.5	61.5
7.79	4.35	3.76	13.1	5.4	5.9	41.2	16.8	19.1	10.46	2.81	3.98	77.4	46.6	40.7	3.4	16	17.6	17	34.6	35.9
8.44	3.72	8.03	14	5.3	12.3	44.8	15.5	38	10.61	5.63	5.95	79	65.7	51.9	3.3	18.5	25.9	15.4	13.7	17.5
9.45	4.87	8.52	15.7	5.9	12.7	48.2	24.7	42.6	7.81	4.75	7.86	85.3	57.5	31.2	1.3	14.5	22	11.7	25.9	40.2
10.16		5.93	16.4		10.1	52.2		36.4	8.35		4.35	83.8		60.7	0.7		9.7	13.7		24.3
8.8		6.89	14.2		11.2	45.8		35.6	10.06		5.88	81.5		57.5	2.1		12.4	13.9		25.3
9.52		6.73	15.1		9.5	48.8		31.3	10.84		7.83	82.9		38.3	2.4		26.3	6.8		26.1
9.31		7.9	15.3		12	48.8		38.5	12.86		10.32	59.3		42.1	5.7		29.2	31.6		22.7
9.84		8.25	15.8		11.8	51.3		41.7	13.1		9.08	88.8		49.3	1.7		18.8	6.4		30.9
9.86		7.35	15.8		11.4	51.6		37	12.62		6.84	87.5		49.6	1.9		14.6	9.1		28
		8.4			13.2			43.7			7.19			38.2			25.3			28.3
Control/vehicle			Control/vehicle			Control/vehicle			Control/vehicle			Control/vehicle			Control/vehicle			Control/vehicle
Unpaired t test			Unpaired t test			Unpaired t test			Unpaired t test			Unpaired t test			Unpaired t test			Unpaired t test
P value	<0,0001		P value	<0,0001		P value	<0,0001		P value	0.0002		P value	0.0003		P value	<0,0001		P value	0.0744
P value summary	****		P value summary	****		P value summary	****		P value summary	***		P value summary	***		P value summary	****		P value summary	ns
Significantly different (P < 0.05)?	Yes		Significantly different (P < 0.05)?	Yes		Significantly different (P < 0.05)?	Yes		Significantly different (P < 0.05)?	Yes		Significantly different (P < 0.05)?	Yes		Significantly different (P < 0.05)?	Yes		Significantly different (P < 0.05)?	No
One- or two-tailed P value?	Two-tailed		One- or two-tailed P value?	Two-tailed		One- or two-tailed P value?	Two-tailed		One- or two-tailed P value?	Two-tailed		One- or two-tailed P value?	Two-tailed		One- or two-tailed P value?	Two-tailed		One- or two-tailed P value?	Two-tailed
t, df	t=8,769, df=14		t, df	t=10,53, df=14		t, df	t=9,001, df=14		t, df	t=4,974, df=14		t, df	t=4,698, df=14		t, df	t=12,51, df=14		t, df	t=1,928, df=14
Control/Drug			Control/Drug			Control/Drug			Control/Drug			Control/Drug			Control/Drug			Control/Drug
Unpaired t test			Unpaired t test			Unpaired t test			Unpaired t test			Unpaired t test			Unpaired t test			Unpaired t test
P value	0.0029		P value	0.0003		P value	0.0012		P value	0.0699		P value	<0,0001		P value	<0,0001		P value	0.0017
P value summary	**		P value summary	***		P value summary	**		P value summary	ns		P value summary	****		P value summary	****		P value summary	**
Significantly different (P < 0.05)?	Yes		Significantly different (P < 0.05)?	Yes		Significantly different (P < 0.05)?	Yes		Significantly different (P < 0.05)?	No		Significantly different (P < 0.05)?	Yes		Significantly different (P < 0.05)?	Yes		Significantly different (P < 0.05)?	Yes
One- or two-tailed P value?	Two-tailed		One- or two-tailed P value?	Two-tailed		One- or two-tailed P value?	Two-tailed		One- or two-tailed P value?	Two-tailed		One- or two-tailed P value?	Two-tailed		One- or two-tailed P value?	Two-tailed		One- or two-tailed P value?	Two-tailed
t, df	t=3,374, df=21		t, df	t=4,355, df=21		t, df	t=3,757, df=21		t, df	t=1,910, df=21		t, df	t=8,616, df=21		t, df	t=6,449, df=21		t, df	t=3,590, df=21
Drug/vehicle			Drug/vehicle			Drug/vehicle			Drug/vehicle			Drug/vehicle			Drug/vehicle			Drug/vehicle
Unpaired t test			Unpaired t test			Unpaired t test			Unpaired t test			Unpaired t test			Unpaired t test			Unpaired t test
P value	0.0003		P value	<0,0001		P value	<0,0001		P value	0.0084		P value	0.0146		P value	0.4647		P value	0.2049
P value summary	***		P value summary	****		P value summary	****		P value summary	**		P value summary	*		P value summary	ns		P value summary	ns
Significantly different (P < 0.05)?	Yes		Significantly different (P < 0.05)?	Yes		Significantly different (P < 0.05)?	Yes		Significantly different (P < 0.05)?	Yes		Significantly different (P < 0.05)?	Yes		Significantly different (P < 0.05)?	No		Significantly different (P < 0.05)?	No
One- or two-tailed P value?	Two-tailed		One- or two-tailed P value?	Two-tailed		One- or two-tailed P value?	Two-tailed		One- or two-tailed P value?	Two-tailed		One- or two-tailed P value?	Two-tailed		One- or two-tailed P value?	Two-tailed		One- or two-tailed P value?	Two-tailed
t, df	t=4,641, df=15		t, df	t=6,094, df=15		t, df	t=5,286, df=15		t, df	t=3,031, df=15		t, df	t=2,759, df=15		t, df	t=0,7502, df=15		t, df	t=1,325, df=15

## Sheet: 8f
f. Thymus phenotyping
number thymus		DP		SP4		SP8
control	drug treated	control	drug treated	control	drug treated	control	drug treated
105	84	86.3	83.7	7.95	7.58	3.2	6.02
104	90	81.7	79.8	10.2	12.2	3.92	5.34
174	1.5	90.6	5.17	3.45	23.7	2.81	39.8
	3.4		0.87		46.7		38.4
	3.2		36.2		26.5		27.6
	6		0.12		9.84		40.4

## Sheet: 8g
g Spleen phenotyping
number spleen		B cells		T cells		CD4 T cells		CD8 T cells		NK cells		Macrophages		Neutrophils
control	drug treated	control	drug treated	control	drug treated	control	drug treated	control	drug treated	control	drug treated	control	drug treated	control	drug treated
185	120	48.9	10.6	26.4	46.5	59.9	21.1	36.7	72.7	8.65	0.98	10.7	19.7	6.52	26.9
92	60	62	15	26.8	67.2	56.7	26.7	37.5	63.2	14.1	3.25	15.5	29.9	12.3	12.5
91.5	70	53.3	11.9	31.6	25.6	55.9	53.9	39.1	41.9	9.28	0.56	10.9	12.3	25.7	11.5
	31		5.83		52.9		26.9		64.3		0.44		9.39		33.8
	52		11.9		43.3		42.2		51.7		0.51		5.62		34.8
	43.5		11.4		38.8		47.9		48.3		0.24		10.3		10.2
