# Supplementary material for: Inactivation of cytidine triphosphate synthase 1 prevents fatal auto-immunity in mice
Source: Nat Commun. 2024 Mar 4;15:1982. doi: 10.1038/s41467-024-45805-y (PMC10912214; doi:10.1038/s41467-024-45805-y)
Supplement: Supplementary file 4 — Source Data [file 41467_2024_45805_MOESM4_ESM.zip › Source Data_Figure 9.xlsx]

## Sheet: 9a
a. mean clinical score
Days	vehicle treated												drug treated
1	0	0	0	0	0	0	0	0	0	0			0	0	0	0	0	0	0	0	0	0	0	0	0
2	0	0	0	0	0	0	0	0	0	0			0	0	0	0	0	0	0	0	0	0	0	0	0
3	0	0	0	0	0	0	0	0	0	0			0	0	0	0	0	0	0	0	0	0	0	0	0
4	0	0	0	0	0	0	0	0	0	0			0	0	0	0	0	0	0	0	0	0	0	0	0
5	0	0	0	0	0	0	0	0	0	0			0	0	0	0	0	0	0	0	0	0	0	0	0
6	0	0	0	0	0	0	0	0	0	0			0	0	0	0	0	0	0	0	0	0	0	0	0
7	0	0	0	0	0	0	0	0	0	0			0	0	0	0	0	0	0	0	0	0	0	0	0
8	0	0	0	0	0	0	0	0	0	0			0	0	0	0	0	0	0	0	0	0	0	0	0
9	0	0	0	0	0	0	0	0	0	0			0	0	0	0	0	0	0	0	0	0	0	0	0
10	0	0	0	0	0	0	0	0	0	0			0	0	0	0	0	0	0	0	0	0	0	0	0
11	0	0	0.5	0	0	0	0	0	0	0			0	0	0	0	0	0	0	0	0	0	0	0	0
12	0	0	1	0	0	0.5	0	0.5	0	0			0	0	0	0	0	0	0	0	0	0	0	0	0
13	0	0	2	0	0	1	0	1	0	0			0	0	0	0	0	0.5	0	0.5	0	0.5	0	0	0
14	0	0	3	0	0	2	0	1.5	0	0			0	0	0	0	0	1	0	1	0	1	0	0	0
15	0.5	0	3.5	0	0	2	0	1.5	0	0			0	0	0	0	0	1	0	1	0	1	0	0	0
16	1	0	3.5	2.5	0	2	0	1.5	0	0			0.5	0	0	0.5	0	1	0	1	0	1	0	0	0
17	1.5	0	3.5	2.5	0	2	0	2	1	0			0.5	0	0	0.5	0	0.5	0	1	1	0	0	0	0
18	2	0.5	3.5	3	0.5	2	0.5	2	1	0			0.5	0	0	0.5	0	1	0	1	2	0	0	0	0
19	2.5	1	4	3.5	1	1.5	0.5	2	1	0			1	0	0	1	0	1	0	0.5	2	0	0	0	0
20	3	1.5	4	4	1	1.5	0.5	2	1	0			1	0	0	1	0	1	0	0.5	2	0	0	0	0
21	3.5	1	4	4	1.5	1.5	0.5	2	0.5	0			1	0	0	0.5	0	0.5	0	0.5	1.5	0.5	0	0	0
22	3	1	4	4.5	1.5	1.5	1	2	0.5	0.5			1	0	0	0.5	0	0	0	0.5	1.5	0.5	0	0	0
23	2	1	4	4.5	1.5	1	1	2	0.5	0.5			1	0	0	0.5	0	0	0	0.5	1	0.5	0	0	0
24	2	1	4	4.5	1.5	1.5	1	2	0.5	0.5			1	0	0	0.5	0	0	0	0	1	0.5	0	0	0
25	2	1	3.5	4	1.5	1.5	1	2	0.5	0.5			1	0	0.5	0.5	0	0	0	0	1	0.5	0	0	0
26	2	1	3.5	4	1.5	1.5	1	2	0.5	0.5			1	0	0.5	0.5	0	0	0	0	1	0.5	0	0	0
27	1	1	3.5	4	1.5	1.5	1	2	0.5	0.5			1	0	1	0.5	0	0	0	0	1	0.5	0	0	0
28	1	1	3.5	4	1	1	1	2	0.5	0			1	0	1	0.5	0	0	0	0	0.5	0	0	0	0
29	1	1	3.5	4	0.5	1	1	2	0.5	0			1	0	1	0.5	0	0	0	0	0.5	0	0	0	0
30	1	1	3.5	4	0.5	1	1	2	0.5	0			0.5	0	1.5	0	0	0	0	0	0.5	0	0	0	0
ANOVA table	SS (Type III)	DF	MS	F (DFn, DFd)	P value
Interaction	71.06	29	2.45	F (29, 630) = 5,045	P<0,0001
Row Factor	144.2	29	4.973	F (29, 630) = 10,24	P<0,0001
Column Factor	85.97	1	85.97	F (1, 630) = 177,0	P<0,0001
Residual	306	630	0.4857

## Sheet: 9b
b. Total distance
control rien	vehicle treated	drug treated
65.4	12.74	22.79
60.98	2.34	34.08
68.45	2.25	22.46
Tukey's multiple comparisons test	Mean Diff,	95,00% CI of diff,	Below threshold?	Summary	Adjusted P Value
control rien vs. vehicle treated	59.17	45,13 to 73,21	Yes	****	<0,0001	A-B
control rien vs. drug treated	38.5	24,46 to 52,54	Yes	***	0.0004	A-C
vehicle treated vs. drug treated	-20.67	-34,71 to -6,625	Yes	**	0.0096	B-C
