# Supplementary material for: Inactivation of cytidine triphosphate synthase 1 prevents fatal auto-immunity in mice
Source: Nat Commun. 2024 Mar 4;15:1982. doi: 10.1038/s41467-024-45805-y (PMC10912214; doi:10.1038/s41467-024-45805-y)
Supplement: Supplementary file 4 — Source Data [file 41467_2024_45805_MOESM4_ESM.zip › Source Data_Supp Figure 3.xlsx]

## Sheet: sup. 3a
supp a. Uncropped blots

## Sheet: sup. 3c
supp c. percentage og B in the GC od Peyer patches
wt/flox	flox/flox	wt/ko	ko/ko
1.38	1.16	0.92	0.084
1.05	1.17	0.69	0.057
0.95	0.74	0.65	0.065
2.18	4.04	0.47	0.086
3.28	1.53	0.96	0.24
2.13		1.59	0.34
		2.33	0.4
		2.71	0.14
		3.63	0.33
		3.25	0.27
		3.97
		WT-KO/ KO-KO
		Mann Whitney test
		P value	<0,0001
		Exact or approximate P value?	Exact
		P value summary	****
		Significantly different (P < 0.05)?	Yes
		One- or two-tailed P value?	Two-tailed
		Sum of ranks in column C,D	176 , 55
		Mann-Whitney U	0

## Sheet: sup. 3d
supp d. spleen phenotyping
DC cells					Macrophages					Neutrophils
wt/flox	flox/flox	wt/ko	ko/ko		wt/flox	flox/flox	wt/ko	ko/ko		wt/flox	flox/flox	wt/ko	ko/ko
6.18	4.89	6.79	11.5		60.9	55.7	50.2	21.6		9.23	2.79	4.72	0.93
6.62	4.49	12.2	14.3		61.6	55.1	31.5	27.1		4.27	4.92	5.54	1.86
5.01	5.29	11.5	13.6		65.3	57.1	21.1	22.6		6.59	2.78	0.39	1.39
4.42	5.4	11	3.45		24.9	19.3	28.3	26.1		0.65	0.89	1.14	0.85
4.09	11.6	3.19	6.58		20.4	32.5	17.1	24		1.37	0.41	3.23	1.05
2.85	2.07	2.53	2.08		14.3	18.3	26.4	32.9		1.14	0.9	2.64	0.34
2.44	1.73	1.24	6.97		25.5	18.2	15.9	23.9		2.56	0.97	3.57	2.6
		2.59					19.5					3.76

## Sheet: sup. 3e
supp E. Proportions of T cells subset after activation
Naives								central memory								effector memory
CD4				CD8				CD4				CD8				CD4				CD8
wt/flox	flox/flox	wt/ko	ko/ko	wt/flox	flox/flox	wt/ko	ko/ko	wt/flox	flox/flox	wt/ko	ko/ko	wt/flox	flox/flox	wt/ko	ko/ko	wt/flox	flox/flox	wt/ko	ko/ko	wt/flox	flox/flox	wt/ko	ko/ko
12.7	43.8	36	32.5	24.4	60	60.1	53.9	4.64	6.79	9.89	7.63	32.3	20.6	20.4	30.7	77.7	42.5	47.3	54.5	31.2	9.77	10.4	9.87
53.4	25.5	37	30.7	63.3	43.4	47	52.2	6.46	5.72	8.14	6.68	21.1	31.8	37.1	31.6	34	63.4	48.7	56.2	8.18	14.9	7.63	9.81
51.2	52.7	35.3	51.7	61.3	57.4	57.5	68.6	6.42	11.5	19	10	20.6	24.6	30.7	21.3	37.3	27	35.5	27.9	12.3	4.84	4.77	3.38
43.5	43.1	39.3	53.7	53.1	45.8	56.9	64.9	5.29	3.73	15.5	5.6	31.3	16.9	29.6	15.2	46.4	45.8	36	36	10.3	18.6	5.26	8.38
19.6	45.1	6.6	47.3	53.5	40.7	16.3	73.7	4.59	3.93	2.17	3.78	13.6	33.4	23.5	16.3	69.8	45.6	86	44.5	18.1	14	43.1	4
33	12.2	6.89	53.3	40.4	26.1	20	68.3	4.54	2.16	2.61	2.7	16.6	19.6	19.4	21.7	56.5	71	85.1	39.8	19.8	37.6	42.9	3.54
48.6	53.9	59.7	20.4	71.7	59.4	81.3	31.1	9.49	4.29	10.2	3.39	11.2	20.1	6.06	32.2	24.9	48	18.3	71.3	11.3	12.6	7.35	24.2
54.3	57.4	70.6	60.9	80.7	79.3	87.5	82	10.7	11.3	6.64	9.84	10.3	10.5	5.02	6.45	21.2	22.4	8.1	15.5	5.05	5.67	2.71	5.73
55.5	54.3	67.2	48.2	80.3	81.5	81.6	82.5	10.8	12.2	13.9	3.82	9.77	8.23	8.4	3.03	21	17.9	12	15.7	5.62	5.59	6	4.87
62.2	42.6	66.8	62.8	70.4	81.6	86.1	86.2	7.27	9.53	9.83	6.17	13.5	7.62	5.57	4.61	23.4	22.7	10.3	9.4	9.14	5.91	4.13	3.38
46.4	55.2	52.9	68.6	65.9	64.1	77.3	79.4	5.6	4.19	4.55	5.21	18.8	15.4	6.29	11	38.4	41.1	25.9	16.2	8.07	9.74	4.73	3.04
44		61	67.3	66	72.3	75.4	80.9	4.89	5.77	6.05	6.15	15.2	11.1	13.9	5.6	40.1	25.4	24.6	14.2	10.8	6.18	5.23	2.25
		69.2	70			79	80.2			8.91	6.58			10.4	9.62			15	14.4			4.6	2.03
		77	73.1			74.4	71.2			9.5	4.9			13.5	8.81			6.69	11.5			8.56	11.3
		79.7	74.5			77.2	79.9			4.69	6.47			10.6	7.02			6.04	11.1			7.72	4.56
		75.2	75.5			73.1	77.2			8.08	9.49			12.8	15.9			9.16	7.48			10.5	3.9
		70.6	70.6			65.8	75.8			6.52	7.62			8.46	16			10.5	12.1			9.37	4.9
