# Supplementary material for: Inactivation of cytidine triphosphate synthase 1 prevents fatal auto-immunity in mice
Source: Nat Commun. 2024 Mar 4;15:1982. doi: 10.1038/s41467-024-45805-y (PMC10912214; doi:10.1038/s41467-024-45805-y)
Supplement: Supplementary file 4 — Source Data [file 41467_2024_45805_MOESM4_ESM.zip › Source Data_Supp Figure 4.xlsx]

## Sheet: sup. 4b
sup b. levels of antibody after immunisation in Drug treated animals
anti-NP IgM				anti-NP IgG1
non-immunised	vehicle	drug		non-immunised	vehicle	drug
2309.82	6136.74	3471.46		0	54164.1	39972.3
852.986	8861.21	2986.7		0	58933.1	43982.7
2888.2	3742.89	1644.2		0	48321.2	51063.6
2311.8	3978.39	3614.76		0		49757.8
759.359	2761.84	1267		0		49358
2853.64	7694.36	5120.2		0
	4685.97	2503.24
	6195.54	1988.55
Mann Whitney test					Mann Whitney test
P value	0.007				P value	0.25
Exact or approximate P value?	Exact				Exact or approximate P value?	Exact
P value summary	**				P value summary	ns
Significantly different (P < 0.05)?	Yes				Significantly different (P < 0.05)?	No
One- or two-tailed P value?	Two-tailed				One- or two-tailed P value?	Two-tailed
Sum of ranks in column B,C	93 , 43				Sum of ranks in column B,C	18 , 18
Mann-Whitney U	7				Mann-Whitney U	3

## Sheet: sup. 4c
sup. c. percentage of GC-B and Tfh cells in peyer patches after immunisation in Drug treated animals
B GC			Tfh
vehicle	drug		vehicle	drug
2.33	1.4		7.29	4.83
1.82	1.66		6.25	4.86
2.41	1.56		6.99	5.72
1.88	1.51		6.65	6.36
2.34	0.89		7.71	3.88
2.42	1.16		8.62	2.41
2.85	1.28		7.18	3.08
	1.25			2.04
	0.38			1.92
Mann Whitney test			Mann Whitney test
P value	0.0002		P value	0.0003
Exact or approximate P value?	Exact		Exact or approximate P value?	Exact
P value summary	***		P value summary	***
Significantly different (P < 0.05)?	Yes		Significantly different (P < 0.05)?	Yes
One- or two-tailed P value?	Two-tailed		One- or two-tailed P value?	Two-tailed
Sum of ranks in column A,B	91 , 45		Sum of ranks in column A,B	90 , 46
Mann-Whitney U	0		Mann-Whitney U	1
