# Supplementary material for: Inactivation of cytidine triphosphate synthase 1 prevents fatal auto-immunity in mice
Source: Nat Commun. 2024 Mar 4;15:1982. doi: 10.1038/s41467-024-45805-y (PMC10912214; doi:10.1038/s41467-024-45805-y)
Supplement: Supplementary file 4 — Source Data [file 41467_2024_45805_MOESM4_ESM.zip › Source Data_Supp Figure 6.xlsx]

## Sheet: sup. 6a
sup a. thymus phenotyping of CD4-CRE CTPS1
Thymus numbers					DP					SP4					SP8
wt/flox	flox/flox	wt/ko	ko/ko		wt/flox	flox/flox	wt/ko	ko/ko		wt/flox	flox/flox	wt/ko	ko/ko		wt/flox	flox/flox	wt/ko						ko/ko
85	110	75	90		89.6	90.1	83	91.3		6.47	6.03	11.5	5.24		1.21	1.14	2.48	1.06
36	156	95	108		90.7	87.6	70.4	89.7		5.54	7.41	13.9	6.4		0.85	1.36	4.63	1.02
210	70	189	210		87.6	93.2	91.7	90.6		8.08	3.72	5.44	5.1		0.86	0.82	0.95	0.77
155	110	125	155		92.2	92.4	89.1	86.4		5.04	4.55	7.41	4.92		0.69	0.68	1	0.46
126	110	140	160		90.8	88.2	90.9	87.2		6.49	7.57	5.6	8.35		0.86	1.01	0.84	1.49
	86	125	102		89.2	92.5	88	89		6.57	5.25	7.8	7.19		0.84	0.34	1.33	1.12
	220	147	156		87.1	88.1	76	92.3		7.75	7.42	6.2	4.74		1.14	1.73	0.77	0.83
	167	138			90.6	90.9	92.5	86.8		6.16	5.3	5.08	8.51		1.08	0.75	0.81	1.84
	177				83	84		84.5			9.34		8.52			2.48		2.24
						91.7		84.9			4.8		6.41			0.77		0.99
						87		87.2			7.34		7.14			0.89		1.02
						85.6		73.6					6.83					1.19
								89.9					6.16					1.14
								85.3

## Sheet: sup. 6b
sup b. blood phenotyping of CD4-CRE CTPS1
Red blood cells			reticulocytes			lymphocytes			monocytes			neutrophils
control	ko/ko		control	ko/ko		control	ko/ko		control	ko/ko		control	ko/ko
10.37	10.03		581.8	535.6		80.4	77.8		0.8	0.6		15.2	17.3
10.07	9.94		551.8	748.5		79.3	84.1		1.9	1.8		16.9	11.2
10.4	9.79		580.3	783.2		81.1	87.1		0.6	0.9		14.7	10.3
10.75	10.58		411.7	461.3		87.3	84.6		1.7	2.1		10.1	12.3
10.49	10.52		617.9	627		75.2	85.7		2.7	1.3		20.3	9.3
9.37			509.7			79.2			4.2			12

## Sheet: sup. 6c
sup c. spleen phenotyping of CD4-CRE CTPS1
Spleen numbers					B cells					T cells					CD4-T cells					CD8-T cells
wt/flox	flox/flox	wt/ko	ko/ko		wt/flox	flox/flox	wt/ko	ko/ko		wt/flox	flox/flox	wt/ko	ko/ko		wt/flox	flox/flox	wt/ko	ko/ko		wt/flox	flox/flox	wt/ko	ko/ko
155	165	115	160		60.2	59.5	53.6	60.4		22.5	23.8	26.4	22.9		60.5	59.4	58.6	55.9		32.9	34.4	32	36.9
282	120	120	201		40.9	52.5	49.8	49.4		37	27.9	28.8	31.1		54.3	52.9	59	48.4		26.9	31.9	32.7	33.4
105	132	60	231		48.2	47.4	54.5	44.4		45.7	33.4	25.6	29		61.4	49.2	50	50.2		35.4	31	38.6	28.7
80	132	115	100		41.5	48.5	50.7	52.9		48.4	33.5	26.2	36.2		56.3	52.1	56.7	51.9		39	27.8	33.3	43.1
56.7	114	80	85		49.8	42.9	49.6	48.6		43.1	32.3	32.5	38.4		56.2	51.9	47.8	53.4		32.7	29.8	44.3	40.5
64	85	60	115		53.3	67.3	51.7	33.2		30.2	23	29.8	40.9		54.7	65.7	50.4	49.9		37.6	30.1	41.3	45.4
	69	90	45		50	52.7	49	52.1		28.7	27	23.1	25.4		52.6	62.3	54.4	53.7		41	33.7	35.1	38.6
	198	50	60		44.6	57.1	43.9	49.6		38.5	26	34.5	19.6		58.1	55.7	54	59		34.3	34.8	36.8	29.9
	40	65	70		42.4	47.1		48.3		31.1	33.7		30.5		62.2	57.5		50.5		33.4	39.8		28
	48	42	63			50.1		50			32.5		18			51.7		50.6			32.2		41.6
	76.5	54	67.5			50.9		59.8			25.2		31.2			58.7		53.2			35.2		36.6
	37.6		72			41.5		45.4			27.1		31.2			59.1		54.8					38.1
								50.4					24.2					49					41.1
								37										57.2					37.1
NK cells					DC cells					Macrophages					Neutrophils
wt/flox	flox/flox	wt/ko	ko/ko		wt/flox	flox/flox	wt/ko	ko/ko		wt/flox	flox/flox	wt/ko	ko/ko		wt/flox	flox/flox	wt/ko	ko/ko
16	20.3	16.2	9.81		4.49	7.34	7.18	6.78		30	37.4	16.2	38.1		3.42	3.21	12.7	3.39
8.15	18.6	19.7	26		6.28	5.74	6.4	5.53		13.1	25.3	13	12.5		6.25	9.91	19.8	5.98
25	20.2	18.9	15.6		6.1	4.82	5.57	5.28		19.6	13	16.1	14.6		6.16	10	10.5	11.2
25.3	21.6	38.4	16.5		7.05	3.08	5.77	4.06		15.3	12	16	9.9		12.1	8.87	12.9	4.06
31.9	11		20		2.2	2.06		5.52		26.5	24		17.2		10.1	6.86		4.29
8.9	18.6		35.5			7.32		1.29			15.4		20.8		10.6	8.57		4.42
	15.4		6.64			4.81					11.2					5.83		6.71
	9					1.57					23.3					6.27

## Sheet: sup. 6d
sup d. thymus phenotyping of CD8-CRE CTPS1
Thymus numbers			DP			SP4			SP8
controls	ko/ko		controls	ko/ko		controls	ko/ko		controls	ko/ko
65	150		89.6	92.7		6.57	5.04		1.06	0.64
120	120		89.5	89.1		6.82	7.14		0.95	1.14
135	130		89.5	87.9		4.96	7.78		0.54	0.81
127	130		90.8	91.4		5.67	5.32		0.55	0.82
108	99		92	92.3		5.41	4.88		0.61	0.47
111	174		90	90.1		6.75	6.02		1.23	0.68
177	80		89.1	87.1		7.42	6.84		1.06	1.09
195	55		85.1	83.5		8.97	10		0.91	1.81
115	135		91.6	84.9		5.28	9.41		0.57	1.26
115	125		86.9	86.6		7.02	8.59		1.26	1.8
120	155			91.8			5.55			0.47
140	120			89.4			7.36			0.97

## Sheet: sup. 6e
sup e. spleen phenotyping of CD8-CRE CTPS1
Spleen numbers			B cells			T cells			NK cells			DC cells			Macrophages			Neutrophils
controls	ko/ko		controls	ko/ko		controls	ko/ko		controls	ko/ko		controls	ko/ko		controls	ko/ko		controls	ko/ko
185	145		52.8	38.3		24.7	20.6		11.9	3.63		9.45	2.94		34.6	26		12.1	4.15
130	130		38.8	40.4		16.2	19.7		4.5	4.02		1.62	3		33.4	34.2		3.56	4.96
115	145		45.5	43.5		20.2	30.4		6.42	34.7		4.35	6.03		38.3	4.26		7.34	0.65
123	120		51.8	34		36.1	20.2		4.78	39.4		3.08	6.48		37.2	30.1		5.75	4.95
150	150		43.7	42.4		18	20.7		13.3	41.2		2.5	5.07		2.66	27.4		0.25	3.17
111	156		34.9	41.7		31	27.1		34	41.6		4.77	3.97		29.5	24.2		2.28	3.01
105	175		31.4	52.9		28.3	36.2		28.4	20.6		3.93	5.06		29.5	12.7		3.46	13.3
135	190		39.7	53.4		25.2	36.5		38.8	17.2		4.74	5.63		26.4	9.29		3.4	9.17
140	255		46.8	43.4		22.1	47.4		17.8	13.8		6.16	6.15		11.9	5.38		14.2	5.57
225	210		43.3	49.4		45.6	39		21.4	34.2		7.04	9.98		11	22.4		15.3	8.92
250	160		44.1	46.8		45.9	42.4		20.1	32.2		7.95	6.84		11.5	21.7		4.77	13.9
230	140		54.1	52.2		35.5	33.5		18.4	18.9		7.29	10.2		20.5	17.7		10.1	14.3
			51.6	59		38.5	30.7		23.3			8.72			22.5			12
			52.7	55.5		38.1	34		27.3			9.79			22.4			11.8
			54.7	55.2		34	37.6
