# Supplementary material for: Inactivation of cytidine triphosphate synthase 1 prevents fatal auto-immunity in mice
Source: Nat Commun. 2024 Mar 4;15:1982. doi: 10.1038/s41467-024-45805-y (PMC10912214; doi:10.1038/s41467-024-45805-y)
Supplement: Supplementary file 4 — Source Data [file 41467_2024_45805_MOESM4_ESM.zip › Source Data_Supp Figure 7.xlsx]

## Sheet: sup. 7a
sup a. blood phenotyping of CMV-CRE CTPS2
Red blood cells			haemoglobin			reticulocytes			whole blood cells			lymphocytes			monocytes			neutrophils
control	ko/ko		control	ko/ko		control	ko/ko		control	ko/ko		control	ko/ko		control	ko/ko		control	ko/ko
10.34	9.5		16.3	15.2		530.4	675.5		10.78	10.95		85.4	77.2		0.6	1.6		12.1	19.1
10.39	10.4		16	15.8		500.8	493		12.82	11.37		83.6	86.6		0.7	0.3		13.8	11.8
9.72	10.6		15.4	16.2		918.5	517.3		7.94	8.78		79.6	81.3		1	0.9		17.2	15.6
10.08	10.54		15.8	16.4		454.6	579.7		8.52	12.34		84.7	79.6		0.5	0.8		12.7	18
9.92	9.63		15.9	15.1		601.2	511.4		7.5	9.42		87.9	79.4		0.9	0.6		9.5	18.2
10.06	10.07		15.1	15.9		444.7	653.5		5.73	6.04		72.8	80.8		0.5	1.8		24.1	15.9

## Sheet: sup. 7b
sup b. thymus phenotyping of CMV-CRE CTPS2
Thymus numbers			DP			SP4			SP8
controls	ko/ko		controls	ko/ko		controls	ko/ko		controls	ko/ko
190	110		86.1	89.1		7.61	5.79		2.41	1.82
230	130		85.6	86.2		7.81	7.32		2.07	2.67
220	122.5		84.8	85.4		8.09	7.7		2.93	2.9
155	222.5		86.2	83.9		6.86	8.8		2.93	3.44
216	204
186	180

## Sheet: sup. 7c
sup c. spleen phenotyping of CMV-CRE CTPS2
Spleen numbers			B cells			T cells			CD4-T cells			CD8-T cells			NK cells			Macrophages			Neutrophils
controls	ko/ko		controls	ko/ko		controls	ko/ko		controls	ko/ko		controls	ko/ko		controls	ko/ko		controls	ko/ko		controls	ko/ko
56	41		50.4	45.1		39.3	44.8		57.7	59.9		38.9	37.4		20.3	28.4		17.3	19.3		12.6	12.4
44.5	64		47.5	48.5		41.3	36.2		62.6	54.8		34.8	39.4		24.7	15.2		16.1	16.7		12	21.2
71.5	93		38.1	50.9		40.3	32.3		59.4	59.4		37.3	37.3		26.2	32.3		14.7	13.8		11.7	8.6
56	62.5		49.1	43.8		33.6	37.1		54	59.5		41.9	37.3		31.8	39.9		11.1	11.7		9.62	9.29
58	74		52.3	62.7		40.1	28		58.3	54.7		40.7	43.2
60	46.5		58.5	55.7		33.2	36.9		57.5	60.8		40.8	38

## Sheet: sup. 7d
sup d. Proportions of T cells subset in CMV-CRE CTPS2
Naives				central memory				effector memory
CD4		CD8		CD4		CD8		CD4		CD8
controls	ko/ko	controls	ko/ko	controls	ko/ko	controls	ko/ko	controls	ko/ko	controls	ko/ko
13.3	7.13	16.7	10.1	54.4	60.9	41.7	51.4	29.5	30.5	38.7	37.2
10.8	4.76	13.5	10.6	66.2	57.6	55	48.6	22.3	37.1	28	38.7
11.8	17.3	19.4	23	70.3	67.6	56	53.9	17.7	14.8	21.4	20.4
29.2	32.9	20.5	12.7	51.3	48.5	55.9	64.1	10.9	8.26	19.7	18.8
29.7	9.92	15.1	13.4	46.8	72.6	60.8	68.8	11.2	9.21	17.3	13.4
	29.8		11.8		49.7		68.5		10.9		16

## Sheet: sup. 7f
sup f. blood phenotyping of Double KO CD4-CRE CTPS1/CTPS2
Red blood cells					haemoglobin					reticulocytes					whole blood cells					lymphocytes					monocytes					neutrophils
wt	CTPS1 KO	CTSP2 KO	Double KO		wt	CTPS1 KO	CTSP2 KO	Double KO		wt	CTPS1 KO	CTSP2 KO	Double KO		wt	CTPS1 KO	CTSP2 KO	Double KO		wt	CTPS1 KO	CTSP2 KO	Double KO		wt	CTPS1 KO	CTSP2 KO	Double KO		wt	CTPS1 KO	CTSP2 KO	Double KO
10.41	9.55	9.43	9.82		15.8	14.9	15.1	15.1		437.2	585.4	532.8	423.2		5.55	7.67	4.83	7.73		43.8	85.8	88.4	41.3		2	1.2	1.7	2.1		53.5	11.5	8.2	55.9
11	10.71	10.29	10.77		16.8	16.2	16.2	15.4		562.1	682.2	476.4	579.4		6.59	7.69	4.94	5.79		78.3	87.3	79.4	83.6		1.1	0.9	2.2	1.2		18.6	10.7	15.4	14.3
11.1	9.75	10.74	9.7		16.6	14.5	15.7	13.4		490.6	644.5	486.5	465.6		6.6	8.57	10.04	12.84		80.9	81.9	86.2	48.4		0.9	1.9	0.3	5.6		16.2	14.2	11.3	43.9
10.16	10.49	10.61	11.34		14.8	15.1	16.2	16.2		654.3	615.8	505	444.5		10.21	13.44	6.58	10.36		82.6	90.8	84.2	84.7		0.6	0.8	1.7	0.6		13.9	7.1	12.6	12.2
9.71		10.97			14.1		15.6			744.8		604.4			7.42		9.42			71.3		91.1			2.8		0.6			23.6		7.6
10.22					15.4					561.1					11.96					87.4					0.7					8.9

## Sheet: sup. 7g
sup g. thymus phenotyping of Double KO CD4-CRE CTPS1/CTPS2
Thymus numbers					DP					SP4					SP8
wt	CTPS1 KO	CTSP2 KO	Double KO		wt	CTPS1 KO	CTSP2 KO	Double KO		wt	CTPS1 KO	CTSP2 KO	Double KO		wt	CTPS1 KO	CTSP2 KO	Double KO
114	135	111	132		92.6	89.2	90.6	91		5.08	7.59	6.35	6.15		1.02	1.43	0.99	1.36
135	203	178	107.4		89.9	87.6	90.3	87.3		6.39	5.9	5.76	6.42		0.81	1.75	1.83	2.48
180	90	185.5	99		85.6	86.8	87.6	90		7	6.59	6.08	4.73		2.5	2.28	1.5	1.87
189	213	93	66.5		80.8	87.1	89.4	88.3		6.09	6.27	5.52	5.77		6.57	1.88	1.88	1.99
136.5		105			83.5	86.2	88.4	87		7.87	6.55	5.33	5.91		3.29	2.23	1.78	2.12
					82	83.4	84.4	92		5.1	8.41	7.3	3.71		6.2	2.79	2.11	1.36
					86.4		82.4			6.82		9.6			1.99		2.91
					82.4		83.4			9.7		9.36			2.91		2.7
							84.2					7.52					2.54

## Sheet: sup. 7h
sup h. spleen phenotyping of Double KO CD4-CRE CTPS1/CTPS2
DC cells					Macrophages					Neutrophils
wt	CTPS1 KO	CTSP2 KO	Double KO		wt	CTPS1 KO	CTSP2 KO	Double KO		wt	CTPS1 KO	CTSP2 KO	Double KO
3.04	8.01	7.69	4.68		11.4	20.5	18.1	12.6		32.8	8.15	7.66	27
5.24	11.6	8.12	19.8		14.8	1.32	13.7	0.34		8.76	3.58	13.1	5.02
13.8	4.49	8.9	4.81		0.99	9.54	2.37	13.5		5.79	5.42	6.1	9.76
5.63	4.93	9.39	2.5		11.3	11	0.39	8.64		7.66	9	5.42	20.4
4.7	2.65	5.5	2.25		11.7	12.7	13.8	13.7		9.33	10.2	11	33.1
2.86	8.98	3.66	4.63		10	12.2	6.63	21.3		7.79	8.43	5.93	18.9
3.04		4.49			10.2		7.22			17		11.7
9.79		10.2			12.3		16.5			8.9		0.31
		9.2					13.7					0.26
