# Supplementary material for: Inactivation of cytidine triphosphate synthase 1 prevents fatal auto-immunity in mice
Source: Nat Commun. 2024 Mar 4;15:1982. doi: 10.1038/s41467-024-45805-y (PMC10912214; doi:10.1038/s41467-024-45805-y)
Supplement: Supplementary file 4 — Source Data [file 41467_2024_45805_MOESM4_ESM.zip › Source Data_Supp Figure 8.xlsx]

## Sheet: sup. 8a
sup a. Uncropped blots

## Sheet: sup. 8b
sup b. spleen phenotyping
CTPS1WT/ Scurfy WT	: control
CTPS1WT/ Scurfy MUT	: Scurfy
CTPS1 KO/ SCURFY MUT	: Rescue
CD4 T cells				CD8 T cells
Control	Scurfy	Rescue		Control	Scurfy	Rescue
54.1	12.6	46.9		32.8	55.8	40.6
59.4	32	47.9		31.2	18.3	41.1
57.4	38.8	50.6		38.5	28.7	25.5
57.4	52.2	56.4		38.8	43.6	22.7
57.6	71.3	51.1		36.5	24.9	26.5
55.1	29	50.1		36.1	65.5	32.7
49.3		51.8		39		27.4
57.9		49.7		35.9		13
61.5		66.4		31.5		18.3
57.5		42.6		34.3		32.1
62.6		41.9		29.9		29.9
57.9				32.9
41				37.8
52.3				28.7
63.7				31.9
63.2				30.5
64.9				29.6
60.5				32.3

## Sheet: sup. 8c
sup c. Proportions of T cells subset CD4-CRE CTPS1 crossed to scurfy
Naives						central memory						effector memory
CD4			CD8			CD4			CD8			CD4			CD8
controls	scurfy	rescue	controls	scurfy	rescue	controls	scurfy	rescue	controls	scurfy	rescue	controls	scurfy	rescue	controls	scurfy	rescue
63.6	4.44	46.6	48.1	4.49	23.7	7.26	2.86	6.95	29.5	3.28	51.1	20.7	83.7	37.6	16.3	87.9	18.3
55.5	8.64	38.4	40	6.35	30.7	7.58	2.51	4.38	31.6	3.23	36.2	28.4	78.6	46.3	23.3	85.8	23.9
54.2	18.9	6.46	74.7	18.7	26.2	8.69	4.29	4.67	3.62	4.82	3.15	0.12	56.1	66.8	0.033	59.9	54.4
83.9	9.73	29.8	89.1	18.3	52.8	2.26	5.79	4.05	6.91	5.54	2.98	9.8	66.3	49.7	1.12	56.1	25
80.1	9.19	22.8	79.5	9.32	57.4	3.1	5.49	3.4	15.1	5.77	2.31	12.8	71.5	57.5	1.63	70.1	20.3
75	10.7	19.5	73.8	21.6	50.7	3.91	3.98	4.39	14.7	7.32	2.83	16.7	68.2	56.6	7.03	53.2	14.6
72.3	8.85	18.5	84.5	6.8	60.5	5.92	3.23	5.23	6.17	6.66	3.39	15.5	80.3	63.8	2.1	81.7	16.4
78	10.8	4.54	83.9	14.4	9.48	5.29	2.28	2.98	7.86	4.6	3.98	11.1	77.2	81.4	3.71	74.9	72.3
78.1	11	21.9	83.1	8.65	70.2	4.78	3.75	5.35	9.13	5.66	6.02	11.3	74.9	54.9	2.84	77.2	13.6
74.5	21.9	22.3	72.7	28.6	56.5	4.56	5.82	6.77	11.5	9.02	7.05	15.4	60.6	49.8	8.84	53.5	21.1
74.6		14.8	71.7		46.9	5.05		4.46	8.71		5.19	13.6		59.6	11.6		35.1
67.9		23.8	56.5		63	7.72		5.92	23.9		5.92	17.2		50.8	10.1		21.1
75.8		36.4	60.8		19.1	6.9		9.64	25.2		49.1	6.39		36.2	2.59		17.1
66.3		32.1	67.7		18.5	12.1		11.5	23.8		54.2	11		39.3	2.31		13.7
58.8			58.2			17.6			21.9			13.9			7.21
73.8			69.3			15			21			6.62			6.41
73.4			62.5			11.7			23.6			10			10.7

## Sheet: sup. 8e
sup e. Dose response of inhibition of proliferation of jurkat cell lines
dilution	Jurkat Human CTPS1			Jurkat Human CTPS2			Jurkat Mouse CTPS1			Jurkat Mouse CTPS2
NT	115.724	110.69	101.74	115.936	114.84	107.991	128.831	101.121	128.51	99.3392	94.7137	89.8678
D40	35.9229	33.872	29.0242	21.9635	20.4566	18.4018	39.1351	41.2173	34.1698	46.0352	40.3084	27.9736
D10	72.6538	65.1958	70.4164	46.0731	42.9224	35.6621	75.9744	73.0913	67.165	62.9956	58.5903	83.4802
D2.5	94.2822	99.1299	89.6209	55.1142	71.5525	51.6895	92.7923	89.1084	89.9092	76.2115	74.4493	89.8678
D0.0625	102.113	102.486	103.978	105.936	100.046	90.7306	110.892	96.7966	88.788	116.3	132.159	72.9075
D40+C200	114.232	107.893	100.622	108.813	98.4018	101.689	117.459	104.164	107.048	96.4758	96.696	137.225
C200	97.4518	100.622	101.927	94.9772	94.7032	110.32	101.602	94.8745	103.524	105.066	121.806	73.1278
	Jurkat Human CTPS1			Jurkat Human CTPS2			Jurkat Mouse CTPS1			Jurkat Mouse CTPS2
NT	115.724	110.69	101.74	115.936	114.84	107.991	128.831	101.121	128.51	99.3392	94.7137	89.8678
177 6400	48.7259	66.2523	67.7439	71.5525	81.9635	90.4566	49.2258	50.5072	57.8751	68.1351	75.1836	77.3862
177 1600	52.3306	52.1442	52.7035	90.0457	97.4429	99.2237	52.5894	55.1522	50.5072	79.5154	72.467	87.8855
177 400	52.89	52.5171	56.9919	83.4703	85.6621	86.0731	61.2387	53.3903	59.6369	98.2379	75.7709	62.3348
177 100	62.399	63.1448	65.3822	71.9635	72.9224	92.6484	65.4031	81.0998	83.5024	78.1938	68.5022	75.5507
177 25	86.8241	88.6886	86.0783	70.7306	74.1553	71.2785	85.7448	81.4202	88.1474	137.004	100.881	126.872
177 6.25	124.487	120.199	116.283	102.237	103.47	109.087	103.203	104.325	111.052	140.529	114.978	113.436
177 1600+C200	104.91	89.8073	94.8415	99.0868	99.9087	98.4018	80.7795	97.5974	88.788	89.6476	119.383	76.8722
